# Supplementary material for: Splicing Factor 3a Subunit 1 Promotes Colorectal Cancer Growth via Anti-Apoptotic Effects of Syntaxin12
Source: Int J Mol Sci. 2026 Jan 24;27(3):1195. doi: 10.3390/ijms27031195 (PMC12897669; doi:10.3390/ijms27031195)
Supplement: Supplementary file 1 [file ijms-27-01195-s001.zip]

Archive with 14 entries (14 files):
- Supplemental figure S1.TIF
- Supplemental figure S10.TIF
- Supplemental figure S11.TIF
- Supplemental figure S2.TIF
- Supplemental figure S3.TIF
- Supplemental figure S4.tif
- Supplemental figure S5.TIF
- Supplemental figure S6.TIF
- Supplemental figure S7.TIF
- Supplemental figure S8.TIF
- Supplemental figure S9.TIF
- Supplemental table S3.xlsx
- Supplemental_table S1.xlsx
- Supplemental_table S2.xlsx
