# Supplementary material for: Splicing Factor 3a Subunit 1 Promotes Colorectal Cancer Growth via Anti-Apoptotic Effects of Syntaxin12
Source: Int J Mol Sci. 2026 Jan 24;27(3):1195. doi: 10.3390/ijms27031195 (PMC12897669; doi:10.3390/ijms27031195)
Supplement: Supplementary file 1 [file ijms-27-01195-s001.zip › Supplemental table S3.xlsx]

## Sheet: Sheet1
Supplemental Table S3. List of siRNAs used in this study.
Gene Symbol	siRNA ID		Gene Symbol	siRNA ID
DHX8	s4018		UPF1	s11926
	s4017			s11928
	s4016			s11927
EIF2S1	s4557		YBX1	s9733
	s4556			s9731
	s4555			s9732
EIF3G	s225017		MGC32805	n547133
	s16505			n547134
	s16504		DRICH1	s27730
RBM22	s31272			s27731
	s31273		DNAJC5G	s49816
	s31274			s49818
RBM8A	s532199		SLCO1B3	s26261
	s532200			s26262
	s19292		GEMIN2	s16118
RPS3	s12255			s16119
	s12257		MRPS31P5	n266949
	s12256			n266956
SF3A1	s20116		STX12	s135448
	s20118			s135449
	s20117		VIM-AS1	s542380
SNRPE	s13238			s542381
	s13239		LUCAT1	s572750
SUPT6H	s13636			s542751
	s13634
	s13635
U2AF1	s14555
	s14553
	s14554
