# Supplementary material for: Splicing Factor 3a Subunit 1 Promotes Colorectal Cancer Growth via Anti-Apoptotic Effects of Syntaxin12
Source: Int J Mol Sci. 2026 Jan 24;27(3):1195. doi: 10.3390/ijms27031195 (PMC12897669; doi:10.3390/ijms27031195)
Supplement: Supplementary file 1 [file ijms-27-01195-s001.zip › Supplemental_table S1.xlsx]

## Sheet: IgG vs. SF3A1 subexperiment
Supplemental Table S1. List of genes significantly altered in HCT116 cells following SF3A1 knockdown, as identified by RNA-sequencing analysis.
Feature ID	Experiment - Fold Change (original values)	t-test: Scramble vs siSF3A1 original values - P-value
AASS	-2.51309	0.0479566
ABAT	-3.12429	0.0330845
ABCC3	-2.27179	0.0155985
ABT1	2.02243	0.00438619
AC009005.2	-4.14002	0.0266308
ADIPOR2	-2.00548	0.00534683
AGO4	-2.32064	0.0416515
ALG6	-3.18348	0.0195691
ANAPC4	-2.49946	0.0154535
ARID3B	2.00625	0.0173717
ARL6IP1	-2.73529	0.00124174
ARNTL2	-3.38147	0.00620482
ATAD5	-2.11929	0.0359417
ATE1	-2.96431	0.0048435
ATG5	-2.50416	0.0169782
ATIC	-2.00528	0.000140055
ATP5B	-3.34102	0.000103373
ATP5S	-3.5853	0.049992
BSCL2	2.1744	0.00401345
C21orf58	2.00479	0.0495308
CASD1	-2.8178	0.00260531
CASP4	-2.09944	0.000435505
CCDC64	2.4104	0.0455933
CD200R1	8.11807	0.0294246
CEP162	-2.03759	0.0355333
CEP57L1	-2.08959	0.0379385
CHUK	-2.09752	0.0173008
CLIP4	-2.10581	0.00454454
CNOT6	-2.58773	0.00222539
COL1A1	2.60838	0.000133971
CYP24A1	-2.58597	0.00219716
CYP4F11	-2.20838	0.0332664
DDX19B	-2.52179	0.0494078
DEK	-3.22256	0.00965308
DENND4C	-2.47193	0.00594428
DHX33	-2.22478	0.0130299
DNAJC5G	-6.74373	0.00801985
DPY19L1	-2.98228	0.00356529
DRICH1	-8.30096	0.0106139
DZIP1L	-2.02622	0.0137657
EDRF1	-2.01225	0.0179081
EIF4EBP3	-5.49618	0.00251275
ERCC4	-2.3925	0.0369906
ERI1	-2.43305	0.0267736
FADS1	-2.82386	0.0191566
FAM98C	2.26408	0.0453871
FDPS	-2.93082	0.00605364
FRG1JP	-2.51148	0.0243798
GALNT12	-2.84584	0.000645583
GAPVD1	-2.25188	0.000612805
GEMIN2	-5.51499	0.00534899
GLUD1	-2.86414	0.000255198
GNPAT	-2.51368	0.00565639
GOLGA6L9	-3.14823	0.0139081
GSTM2	#DIV/0!	2.33067e-05
GUCA1B	2.53677	0.00190424
HCFC2	-2.28132	0.00652732
HPX	-2.60702	0.033967
IFNGR1	-2.91147	0.000442867
ISL1	2.58254	0.0331155
KATNAL2	-3.0347	0.0390832
KB-1572G7.3	-3.87561	0.0245666
KIAA0922	-2.10074	0.019551
KIAA1033	-2.4916	0.0281316
KIAA1715	-2.40372	0.0161235
KIN	-2.11207	0.00708073
LATS2	3.31435	0.00019633
LINC01410	-3.42328	0.0168634
LMLN	2.40097	0.0254389
LONRF3	-2.63928	0.0142051
LUCAT1	-4.58561	0.0124775
MGC32805	-9.18609	0.0125334
MMGT1	-2.12628	0.0417531
MRPS31P5	-5.00055	0.00557363
MRS2	2.80789	0.0364765
MTMR10	-2.1413	0.0159311
MXD3	2.17235	0.0311176
MYBL1	-2.39155	0.00845835
MYLK2	6.14398	0.00328995
NAPEPLD	-2.56353	0.00793089
NBN	-2.68179	0.00626889
NPIPA2	-2.6164	0.0404168
NR6A1	2.41568	0.00173674
NSMAF	-2.14858	0.0071759
NT5DC3	-3.58784	5.80946e-05
NUDT6	-2.87036	0.0363521
OVGP1	2.9043	0.0102637
PDE9A	-2.13918	0.00111838
PLEKHA4	-3.44239	0.0103642
PMS2P5	-2.54957	0.0377166
PPAN-P2RY11	-2.32279	0.0116478
PPFIBP1	-2.54044	0.00207803
PRC1	2.29041	0.00822053
PRRG2	2.3899	0.0329863
PTOV1-AS1	-2.11863	0.0191201
RAPGEF1	-2.72859	0.0273258
RASSF6	-3.61884	0.0285557
RECK	-3.29244	0.0273705
RELL2	2.26274	0.00528282
RP11-13A1.1	-5.39745	0.046925
RP11-163E9.2	#DIV/0!	0.0236023
RP11-705C15.2	-4.15509	0.0105729
RP11-815J21.2	-7.03831	0.0375936
RP4-798A10.2	-3.45118	0.0472807
RUNDC3A-AS1	-2.8786	0.0412358
SEMA4F	2.14933	0.0140913
SESN1	-2.20648	0.00749664
SH3BP5-AS1	-2.35087	0.00286112
SLC35E2B	4.51644	0.00515319
SLC36A1	2.64549	0.000545654
SLC37A2	-3.66739	0.00951625
SLC44A2	-2.68633	0.0174421
SLCO1B3	-5.61548	0.0124756
SLFNL1-AS1	2.00408	0.00225127
SOCS4	-2.06876	0.0462396
SPAG1	-2.89492	0.000441671
SSH2	2.03028	0.0377683
STK33	-2.01156	0.0202176
STK40	2.68634	0.00892596
STX12	-4.90471	0.00679606
SULF2	-2.85737	0.0329134
SUV39H2	-2.43698	0.000313027
TAF5L	2.53176	0.00276804
TBCEL	-2.04871	0.0168222
TDG	-2.04592	0.0109039
TIMM17A	-3.5063	0.000139548
TMEM44	-2.29526	0.0149829
TRAPPC8	-2.55299	0.00681001
TSTD3	-4.43121	0.0493669
UBA6	-3.45285	0.00539401
UBLCP1	-2.43629	0.0254719
UNC50	-2.5327	0.0245469
USP6	-2.01643	0.0467732
VIM-AS1	-4.90193	0.0230017
VPS33B	-2.08898	0.0359398
VPS50	-2.64103	0.0133446
WWP1	-2.11651	0.0180436
XPA	-2.14483	0.0172075
ZDHHC11B	-3.32384	0.0291756
ZGLP1	2.25981	0.00498059
ZNF34	-2.0728	0.00714031
ZNF518A	-2.0014	0.0303592
ZNF587	-2.04426	0.0431901
AC004510.3	-3.00871	0.0297054
AC004791.2	-5.18917	0.0271113
AC008592.4	4.24456	0.0377278
AC024937.6	-5.77311	0.0321835
AC073254.1	2.80195	0.00444789
AC078899.1	-11.8702	0.0114955
AC092415.1	-11.4658	0.0415762
AC093495.4	#DIV/0!	0.00771948
AC129492.6	#DIV/0!	0.0305246
ACBD7	-3.50981	0.0404863
ACOT4	#DIV/0!	0.000278744
ADORA1	3.30273	0.00721926
AKT1S1	2.39655	0.00204468
ALG1L5P	-15.5896	0.0448733
ALG1L8P	#DIV/0!	0.00482346
ALPK2	-3.33025	0.0280627
AMMECR1	4.42925	0.0352534
AMY1A	5.52376	0.0391024
ANKRD18DP	3.0206	0.00498112
ANKRD20A4	-2.76246	0.0265409
ANTXR1	-2.81392	0.00281459
APOC1	-11.7874	0.040998
ARHGAP39	3.03861	0.000460319
ARID3A	3.74256	0.0102219
ASPG	-3.96883	0.0463588
ATP7A	-2.09112	0.0201026
ATXN1	2.08493	0.000517386
BRK1	-2.07132	0.00115279
BSN	2.57452	0.00381595
BTG2	2.4842	0.00550382
C11orf63	-2.25136	0.048669
C12orf50	-9.87132	0.0223062
C14orf1	3.89082	0.0192888
C17orf105	-5.46751	0.036778
C19orf70	3.15821	0.0269345
C1orf210	3.26087	0.0130408
C1orf54	#DIV/0!	0.00767166
C5	-3.13015	0.0158426
CAMTA1	2.11649	0.0231389
CARF	-2.7423	0.0256601
CBX6	4.44725	0.0155346
CCDC136	-3.14005	0.0357571
CCDC168	3.09218	0.0358579
CCDC78	4.09476	0.0280844
CCL27	#DIV/0!	0.0293672
CD22	-3.4395	0.00157107
CD83	-3.37559	0.00307667
CFI	-21.6521	0.0373442
CH507-42P11.8	4.67251	0.0467215
CHKB-AS1	-9.13712	0.0476697
CHSY3	-3.61241	0.0200273
CIB3	5.52376	0.0391024
CLIC2	-3.74369	0.0153973
CLOCK	-3.5915	0.00734344
COPZ2	-13.5163	0.00588411
CRB3	2.01102	0.00771407
CROCCP4	#DIV/0!	0.0151846
CTB-50L17.7	#DIV/0!	7.05527e-06
CTB-58E17.9	#DIV/0!	0.0423001
CTC-296K1.4	-5.0321	0.0442341
CTC-326K19.6	2.1979	0.0334019
CTC-535M15.2	#DIV/0!	0.000278744
CTD-2066L21.3	-3.23597	0.04792
CTD-2207O23.10	#DIV/0!	0.0100403
CTD-2329C7.2	-2.7491	0.0371534
CTD-2510F5.4	4.24456	0.0377278
CTD-2525I3.6	-4.1815	0.0423551
CTD-3220F14.1	2.15926	0.0287151
CTGF	-3.12914	0.0228357
CTSW	2.03478	0.0347269
CXCR5	11.5725	0.00975038
CYB5R3	2.7937	0.0410234
CYCSP55	-2.92446	0.0352922
CYP1A1	-2.35225	0.00461789
DCBLD2	-4.63884	0.000579617
DCTN6	-2.51395	0.0126978
DCUN1D3	2.17908	0.00368012
DDAH1	2.18066	0.0463955
DENND2C	-2.2061	0.0259334
DHFR	-2.07503	0.000115026
DHRS4-AS1	-2.58653	0.0387907
DLEU1	-2.27244	0.0275947
DNAAF3	3.11804	0.0189796
DUSP1	2.56191	0.0316296
DUSP8	2.73721	0.0255749
DUXAP8_1	-2.06499	0.0029808
EBF2	-2.86068	0.0447462
EDN1	-3.05162	0.0284511
EFCC1	-2.08886	0.0300397
ELL	2.41599	0.0100827
ENOX2	-2.12352	0.00622219
EPHB2	-2.38608	0.033626
EXOSC6	2.17442	0.0477793
FAM134B	-2.22897	0.0405825
FAM13A-AS1	-2.23999	0.0401637
FAM183CP	#DIV/0!	0.000278744
FAM188A	-2.08427	0.0359071
FAM198B	2.20084	0.0411326
FAM222A	2.66698	0.0230354
FAM53B	5.52254	0.0401031
FAM83H-AS1	-2.03676	0.0354457
FAM84A	7.10269	0.0200768
FAM87B	-4.33995	0.044224
FANCF	2.28405	0.0014784
FBXO32	-2.91307	0.041159
FBXW10	-9.18531	0.00698111
FER1L4	-3.73424	0.0106123
FOXN2	-2.65972	0.0307381
FPGT-TNNI3K	6.59063	0.0358338
FSD2	-3.8894	0.0444797
GAB3	-2.59708	0.0258707
GAS6-AS2	2.69013	0.0409267
GATS	-2.28829	0.000145727
GET4	2.18906	0.0319922
GLP2R	4.0884	0.0336939
GLS2	-4.0706	0.0198402
GNGT2	#DIV/0!	0.0456014
GOLGA8S	-4.22995	0.0138028
GTF2IP13	-4.55181	0.041958
GTF2IRD2P1	-3.01462	0.0204546
GUCY2GP	-31.7994	0.0186451
GUSBP3	-4.47987	0.0444986
GVINP1	-5.07431	0.0317946
HERC2P8	#DIV/0!	0.0100403
HIATL1	-2.07656	0.0066438
HLA-L	9.29549	0.0444446
HMGB1P48	#DIV/0!	0.000278744
HOXA10	8.10311	0.000622567
HOXA3	-3.43171	0.015007
HOXC11	-3.09091	0.0127555
HOXC5	-10.2253	0.0362385
HOXC8	-13.4336	0.00439524
HRC	4.46575	0.0451822
ID2-AS1	-7.33043	0.0316676
IGHG1	-11.4793	0.0173386
IGLL5	-12.6519	0.00580842
IGSF23	#DIV/0!	0.00614692
IMPG2	-5.21661	0.0434046
IQCJ-SCHIP1	-2.2622	0.00676307
IRS2	2.54037	1.37688e-05
KCNE5	7.01809	0.0269709
KCNH2	2.21266	0.0316314
KCNK3	2.0037	0.019422
KIAA1211	2.23046	0.0445377
KLK3	7.17402	0.0369451
KLK5	-25.4692	0.0139169
KLK6	-2.21144	0.00472849
KRCC1	-3.73935	0.0185884
KTI12	#DIV/0!	0.0100403
LENEP	-6.27922	0.0248445
LGSN	#DIV/0!	0.0456014
LILRA1	5.55965	0.0438443
LIN7C	-3.61563	0.00690942
LINC00094	3.40228	0.01362
LINC00342	-4.04485	0.0482442
LINC00475	-4.98003	0.00291217
LINC00612	-3.58729	0.0115971
LINC00941	-2.01202	0.0416323
LINC01058	-12.3871	0.0187192
LINC01125	-3.99057	0.0294243
LINC01426	-3.13432	0.0334494
LINC01602	#DIV/0!	0.000278744
LIPN	#DIV/0!	0.000278744
LITAF	-3.64376	0.00621495
LONRF2	-2.39963	0.000520173
MAGEA12	-7.96436	0.0145249
MAP10	#DIV/0!	0.040682
MBLAC1	2.32286	0.0435544
MBNL3	-2.96375	0.0130181
MEF2C	2.00258	0.0123057
MEX3D	2.7647	0.0438794
MGC16275	2.50518	0.0267015
MKNK2	2.04105	0.0186646
MRGPRX2	#DIV/0!	0.0423001
MTPN	-5.54958	0.00438757
MYLIP	2.10916	0.00427744
NBR2	2.41685	0.0289708
NEMP2	-3.16702	0.045739
NFIX	2.20304	0.0401322
NMNAT3	-2.6816	0.0484475
NTAN1	-2.0947	0.00292452
NUDT7	-6.26174	0.0263558
OCEL1	2.48336	0.0345714
OGFOD1P1	#DIV/0!	0.0136371
OLFML2B	-2.87482	0.0372525
OSCP1	2.84419	0.0392134
PAH	-3.56365	0.0441701
PANX3	#DIV/0!	0.00771948
PAXIP1-AS2	3.94123	0.0382302
PLAT	-2.11699	0.00558521
PLEKHA8P1	2.25077	0.0433497
PLSCR2	#DIV/0!	0.000278744
PMS2P2	-10.9455	0.00998179
PNPLA4	-3.59035	0.0148062
POU2F2	5.6315	0.00906354
POU2F3	-3.66646	0.0396581
PPP2R1A	-12.9453	0.000174142
PPP2R3A	-2.5132	0.0132688
PRKACG	-5.85297	0.0162105
PRR7-AS1	3.14228	0.0252271
PSD2	-4.76866	0.0353173
PSKH1	2.40519	0.033198
PSMD4P1	#DIV/0!	0.0158377
PSPHP1	-7.00585	0.0366003
PTPRZ1	-5.20167	0.0407242
PVRL3-AS1	-12.5692	0.0426777
RAB11FIP4	2.19224	0.0253461
RAB39A	20.3246	0.0193231
RAB7B	-4.06053	0.0181863
RABIF	2.1055	0.00889447
RENBP	-2.26221	0.0495485
RIPK4	2.39414	0.0019129
RNF183	8.15395	0.0329984
RP1-283E3.8	-3.54839	0.0250382
RP1-37E16.12_1	-2.37048	0.0499806
RP1-92O14.3	-5.81277	0.0200973
RP11-1008C21.2	-6.52321	0.00522024
RP11-1035H13.3	-2.39224	0.0302418
RP11-104H15.10	-2.35788	0.0425224
RP11-10A14.4	#DIV/0!	0.0158377
RP11-1100L3.7	-2.8415	0.040007
RP11-110I1.6	-4.72224	0.0117107
RP11-1114A5.4	3.08606	0.03006
RP11-111M22.2	-3.0738	0.0457559
RP11-127I20.7	-14.7487	0.0118055
RP11-1348G14.5	-4.95271	0.0194732
RP11-144G7.2	-3.11922	0.0371817
RP11-178C3.1	-5.6096	0.0388631
RP11-193F5.1	-20.4479	0.0443525
RP11-196I18.4	-3.11922	0.0371817
RP11-215P8.3	-12.6505	0.029591
RP11-230C9.2	7.26185	0.0117048
RP11-274B21.14	-2.39577	0.0136733
RP11-295P9.3	-3.15346	0.0368205
RP11-296A16.1	-7.425	0.020672
RP11-318A15.7	-5.13533	0.0290008
RP11-341G23.4	-3.77319	0.0274141
RP11-343C2.7	16.6072	0.000704058
RP11-403I13.8	-5.33393	0.0496537
RP11-414J4.2	#DIV/0!	0.036213
RP11-417N10.3	#DIV/0!	0.0378329
RP11-41O4.2	-5.50947	0.0310245
RP11-420A23.1	-14.07	0.0346688
RP11-43F13.3	-3.47621	0.0427541
RP11-452F19.3	-14.4651	0.049271
RP11-462G12.1	-5.93508	0.0304396
RP11-49K24.6	-2.94358	0.0475206
RP11-514P8.8	-2.04503	0.018203
RP11-517C16.4	#DIV/0!	0.000278744
RP11-51L5.3	-3.72338	0.0232826
RP11-529A4.4	-11.7874	0.040998
RP11-529A4.7	#DIV/0!	0.0378329
RP11-557C18.3	-3.05625	0.0168692
RP11-569G13.2	#DIV/0!	0.000278744
RP11-571M6.15	-6.45167	0.0377943
RP11-598D14.1	-7.49855	0.0173621
RP11-613D13.4	-6.3673	0.0377047
RP11-66N24.3	-3.18777	0.0468399
RP11-66N24.4	2.25787	0.00858014
RP11-692D12.1	-9.01089	0.00977383
RP11-70F11.11	5.52376	0.0391024
RP11-715J22.4	-6.01162	0.014211
RP11-726G1.1	-4.54675	0.0390701
RP11-732A19.8	#DIV/0!	0.00245047
RP11-736I10.2	5.55965	0.0438443
RP11-793H13.10	4.4393	0.0115804
RP11-795F19.1	-21.4164	0.0049802
RP11-795F19.5	2.85396	0.0398434
RP11-846F4.12	-3.19955	0.0185945
RP11-977G19.11	3.82361	0.0212979
RP3-395M20.9	#DIV/0!	0.0456014
RP4-539M6.22	-29.9729	0.0392711
RP4-639F20.1	-6.06892	0.0192225
RP5-1009E24.8	-2.80244	0.0180933
RP5-1028K7.2	-6.08204	0.00693972
RPL17-C18orf32	-4.31101	0.0417352
SCAMP1-AS1	2.69931	0.0191265
SCG2	2.94835	0.0100472
SCP2	-2.37339	0.0218435
SDAD1P1	-3.88839	0.0427553
SEPT3	-3.55553	0.00429606
SEPT7P5	#DIV/0!	0.000278744
SERPINE1	-2.12176	0.000436103
SF3A1	-9.98637	0.00105796
SH3BP4	2.16034	0.0197553
SLC16A6	-6.06785	0.0128534
SLC19A2	2.12318	0.0109651
SLC23A3	-3.01049	0.011127
SLC4A4	-2.45869	0.0453888
SMG1P4	-7.10679	0.027563
SMIM15	-2.20567	0.030154
SPATA2	2.91036	0.00033751
SPEF1	3.68833	0.0242131
SUSD1	-2.40269	0.00301604
SYP	2.37581	0.0152417
SYT12	-3.37127	0.0288276
TAB2	-2.00791	0.00502646
TAF12	-2.0867	0.0105127
TBCC	2.22151	0.000518915
TFAP2A-AS1	#DIV/0!	0.000278744
THSD1	2.99723	0.03845
TLL2	-2.95891	0.0420471
TMEM117	-2.10504	0.0397378
TMEM14B	-3.81461	0.0127686
TNFRSF13C	-2.40242	0.043501
TOPORS	-2.37237	0.00226304
TP53I3	-3.33695	0.0244344
TRGV5	#DIV/0!	0.000278744
TRIM10	-3.66487	0.0140925
TRIM50	-6.06732	0.0138258
TRPV5	#DIV/0!	0.0456014
TSLP	-3.33501	0.0444208
U47924.27	2.22592	0.0105471
UBE2Q2P6_1	5.85479	0.0309956
UCA1_1	-2.52418	0.00853945
UPK3B	-3.83249	0.0373335
VPS37B	2.04883	0.00762954
XKRX	-9.71748	0.0287696
YIPF1	-2.52351	0.0021678
yR211F11.2	#DIV/0!	0.000278744
ZBED3-AS1	-2.41594	0.0444039
ZFY	-2.11408	0.0276088
ZHX1	-3.18933	0.0186702
ZNF182	-4.87954	0.0473769
ZNF253	#DIV/0!	0.0136371
ZNF280C	-2.65386	0.00079197
ZNF497	-2.0398	0.0431946
ZNF705A	-15.8615	0.000192126
ZNF710	2.06358	0.0138152
ZNF773	10.8121	0.0362638
ZNF880	#DIV/0!	0.0293672
ZSCAN16	-3.40318	0.00421036
ZYG11B	-2.07961	0.0205121
