# Supplementary material for: Splicing Factor 3a Subunit 1 Promotes Colorectal Cancer Growth via Anti-Apoptotic Effects of Syntaxin12
Source: Int J Mol Sci. 2026 Jan 24;27(3):1195. doi: 10.3390/ijms27031195 (PMC12897669; doi:10.3390/ijms27031195)
Supplement: Supplementary file 1 [file ijms-27-01195-s001.zip › Supplemental_table S2.xlsx]

## Sheet: IgG vs. SF3A1 subexperiment
Supplemental Table S2. List of genes identified by RNA-sequencing analysis following RIP using an SF3A1-specific antibody in HCT116 cell lysates.
Feature ID	t-test: IgG vs SF3A1 original values - Fold change	t-test: IgG vs SF3A1 original values - P-value
AASS	12.006	0.00340984
ABAT	4.69595	0.00494902
ABCC3	9.7746	0.00301933
ABT1	2.33182	0.0118743
AC009005.2	10.2602	0.0062509
ADIPOR2	3.57802	0.00222948
AGO4	6.74524	0.0160287
ALG6	10.065	0.0089301
ANAPC4	4.9536	0.00227499
ARID3B	15.4037	8.2806e-05
ARL6IP1	2.42705	0.00933608
ARNTL2	5.53616	0.00414378
ATAD5	12.1591	0.00151727
ATE1	2.14899	0.0271183
ATG5	2.17461	0.01661
ATIC	3.24922	0.0123813
ATP5B	2.30079	0.00275938
ATP5S	2.93691	0.0196282
BSCL2	15.9895	0.00111556
C21orf58	6.24326	0.00505544
CASD1	5.9543	0.00616877
CASP4	10.4475	0.000257039
CCDC64	3.89345	0.0479637
CD200R1	18.0972	0.039159
CEP162	9.73157	0.00851498
CEP57L1	6.43364	0.000595472
CHUK	3.97213	0.00749175
CLIP4	6.49206	0.00210279
CNOT6	3.10132	0.0373897
COL1A1	6.76385	0.000297463
CYP24A1	4.58033	0.0124527
CYP4F11	8.47958	0.00121967
DDX19B	3.97623	0.0100624
DEK	2.42115	0.0181491
DENND4C	7.14755	0.000963824
DHX33	5.00642	0.0128584
DNAJC5G	7.14737	0.0361207
DPY19L1	2.08535	0.0196683
DRICH1	#DIV/0!	0.0245914
DZIP1L	6.01611	0.00550061
EDRF1	9.99343	0.000258126
EIF4EBP3	6.29155	0.0228198
ERCC4	3.91851	0.0116378
ERI1	2.22414	0.0293428
FADS1	4.28182	0.00344733
FAM98C	12.7932	0.00711972
FDPS	7.01992	0.000503678
FRG1JP	9.87522	0.00093287
GALNT12	7.48772	0.0368281
GAPVD1	3.53406	0.00683974
GEMIN2	3.35399	0.0156545
GLUD1	2.1403	0.0156407
GNPAT	4.94848	0.00036136
GOLGA6L9	21.3369	0.0100088
GSTM2	#DIV/0!	0.000991986
GUCA1B	#DIV/0!	0.00209734
HCFC2	21.5562	0.0318929
HPX	#DIV/0!	0.0182997
IFNGR1	3.67189	0.00286143
ISL1	#DIV/0!	0.00209734
KATNAL2	10.2602	0.0062509
KB-1572G7.3	26.1929	0.017634
KIAA0922	5.00495	0.000287619
KIAA1033	6.17294	0.00131244
KIAA1715	2.37869	0.00306711
KIN	4.62648	0.000260463
LATS2	3.31259	0.00931941
LINC01410	17.1038	0.0156411
LMLN	5.66883	0.0023007
LONRF3	6.72128	0.0050888
LUCAT1	24.731	0.00111191
MGC32805	30.4765	0.000758053
MMGT1	2.03364	0.0477104
MRPS31P5	21.8814	0.00897142
MRS2	3.0126	0.00431033
MTMR10	11.5638	0.000278671
MXD3	4.74458	0.000464912
MYBL1	3.72083	0.000502768
MYLK2	#DIV/0!	0.0130178
NAPEPLD	8.99768	0.00232389
NBN	2.35438	0.00778967
NPIPA2	3.79207	0.0102953
NR6A1	11.1783	0.0113267
NSMAF	5.73257	0.00123989
NT5DC3	5.72157	0.00620512
NUDT6	5.40254	0.00160117
OVGP1	10.1273	0.015999
PDE9A	3.44468	0.0192598
PLEKHA4	5.21296	0.00344024
PMS2P5	#DIV/0!	5.8416e-05
PPAN-P2RY11	4.50152	0.00937411
PPFIBP1	3.80469	0.00220498
PRC1	3.41608	0.000750877
PRRG2	9.35487	0.0107735
PTOV1-AS1	10.1791	0.0142269
RAPGEF1	2.24676	0.0364852
RASSF6	3.31632	0.0260492
RECK	2.64367	0.00630032
RELL2	11.9242	0.00119083
RP11-13A1.1	38.7486	0.0393327
RP11-163E9.2	4.31453	0.0474702
RP11-705C15.2	5.10739	0.0261714
RP11-815J21.2	9.58937	0.0186272
RP4-798A10.2	3.28913	0.045555
RUNDC3A-AS1	#DIV/0!	0.00966757
SEMA4F	7.79765	0.00723619
SESN1	8.31052	0.0020612
SH3BP5-AS1	13.2452	0.00805832
SLC35E2B	5.24923	0.00337456
SLC36A1	2.9661	0.0441726
SLC37A2	6.4027	0.0149243
SLC44A2	2.87058	0.0123373
SLCO1B3	61.4563	0.0136776
SLFNL1-AS1	22.9063	0.0349932
SOCS4	2.21779	0.0408947
SPAG1	3.30565	0.0181223
SSH2	4.57229	0.0255259
STK33	13.7222	0.00110898
STK40	3.11244	0.0213701
STX12	4.6322	0.00685928
SULF2	3.59568	0.0135167
SUV39H2	3.82956	0.00160019
TAF5L	2.10322	0.0438435
TBCEL	3.02924	0.00123969
TDG	6.43946	0.000211568
TIMM17A	3.387	0.00450649
TMEM44	11.4562	0.00407867
TRAPPC8	5.55278	0.0105058
TSTD3	8.71579	0.0368277
UBA6	5.04412	0.00435307
UBLCP1	2.49365	0.0181172
UNC50	8.99154	0.0117908
USP6	4.97076	0.0218313
VIM-AS1	7.42479	0.0139025
VPS33B	5.83238	0.0101607
VPS50	7.11028	0.00132362
WWP1	4.65692	0.0145344
XPA	3.75882	0.0127982
ZDHHC11B	21.7608	0.000245395
ZGLP1	25.6154	0.00278859
ZNF34	4.53468	0.0165374
ZNF518A	7.8819	0.00396851
ZNF587	4.71141	0.0266133
AAAS	6.33525	0.00718926
AACS	4.33189	0.0303576
AADAT	16.7841	0.000119874
AAMP	2.68801	0.00351578
AARS	4.10537	0.00134702
AARS2	18.7807	5.64654e-05
AARSD1	8.99295	0.000775458
AASDH	11.6112	0.0117353
AASDHPPT	3.01753	0.0162492
ABCA10	47.2321	0.00143607
ABCA2	3.77183	0.00943663
ABCA5	8.86095	0.00522617
ABCA7	7.14505	0.000824634
ABCB1	4.48469	0.0410151
ABCB6	11.3899	0.0109408
ABCB8	10.9295	0.00219652
ABCB9	5.874	0.00362222
ABCC1	3.50754	0.00301543
ABCC10	4.56503	0.00273292
ABCC2	11.1948	0.00169805
ABCC4	3.01116	0.0114925
ABCC5	18.5383	0.0118118
ABCD4	9.37419	0.00107641
ABCE1	2.34392	0.00635596
ABCF1	2.72533	0.002268
ABCF2	3.25882	0.000748256
ABCF3	6.49376	0.00448216
ABCG4	4.54019	0.00282793
ABHD10	4.12852	0.000728217
ABHD11	16.4038	0.000166423
ABHD12	3.00111	0.0446626
ABHD12B	#DIV/0!	0.0147568
ABHD14A-ACY1	5.17259	0.0180626
ABHD17A	4.12743	0.01194
ABHD3	4.11404	0.00628426
ABI1	4.09694	0.0426177
ABI2	2.54348	0.00777203
ABL1	2.60629	0.00365287
ABL2	3.89049	0.02443
ABLIM1	2.76577	0.00568277
ABLIM3	7.06376	0.00919771
ABTB1	4.78812	0.012962
AC002398.11	#DIV/0!	0.0314403
AC003006.7	5.85164	0.0494328
AC004381.6	6.65374	0.00795434
AC004967.7	4.60525	0.044514
AC004980.7	9.47755	0.0163352
AC005154.6	8.91621	0.00489377
AC005592.1	#DIV/0!	0.0314403
AC005624.2	5.82629	0.0221562
AC005682.5	34.0026	5.6889e-06
AC007128.1	81.622	0.00326305
AC007192.4	2.97293	0.0338437
AC007246.3	#DIV/0!	0.00109636
AC007285.6	#DIV/0!	0.00994241
AC008697.1	#DIV/0!	0.0130178
AC009299.2	#DIV/0!	0.0174544
AC009404.2	19.09	8.91645e-07
AC009948.5	7.8451	0.00445783
AC010132.11	#DIV/0!	0.0314403
AC013268.3	#DIV/0!	0.0314403
AC016831.7	34.603	0.00245578
AC024560.3	30.9278	0.000110195
AC034220.3	5.32805	0.0378144
AC058791.1	3.00229	0.0406594
AC062029.1	#DIV/0!	0.0314403
AC068138.1	#DIV/0!	0.0130178
AC073043.1	#DIV/0!	0.0130178
AC074117.10	6.66311	0.00421657
AC074286.1	23.0011	0.00978428
AC093323.3	7.86354	0.00526233
AC093375.1	43.7298	0.0161002
AC093616.4	5.99822	0.0447287
AC093642.5	7.40789	0.0147875
AC093838.4	10.9972	0.000155338
AC098820.3	#DIV/0!	0.00994241
AC125232.1	13.8565	0.00412544
AC138035.2	16.3979	0.0372658
AC138969.4	14.5478	0.00515619
AC141586.5	#DIV/0!	0.0073068
AC156455.1	12.675	0.0287464
ACAA1	8.48361	0.000703312
ACACA	11.3381	0.00129397
ACACB	11.5069	0.000467771
ACAD10	16.0352	0.00023791
ACAD11	47.072	0.000377376
ACAD8	6.55777	0.00122396
ACAD9	3.27661	0.0250123
ACADM	2.91999	0.0458693
ACADS	3.97979	0.014975
ACADVL	6.3889	0.00395946
ACAP2	2.83953	0.00208214
ACAP3	3.19021	0.0465548
ACAT1	2.31453	0.0017331
ACBD5	2.78924	0.00551443
ACBD6	4.51192	0.00245137
ACCS	42.2389	0.00461928
ACD	7.52582	0.000811107
ACER3	2.78637	0.0258648
ACIN1	7.97838	0.00136612
ACLY	2.76362	0.00466296
ACO2	2.15844	0.00906756
ACOT11	5.71098	0.0200155
ACOT8	3.75903	0.00714832
ACOT9	6.43329	0.000178843
ACOX1	2.41395	0.0246919
ACOX3	6.7004	0.00293911
ACP1	3.70401	0.00138677
ACP2	2.32105	0.0258098
ACP6	7.75007	0.0027393
ACRC	9.09227	0.000623054
ACSF2	3.98502	0.0233795
ACSL1	4.08519	0.0157049
ACSL3	2.58017	0.0403257
ACSL5	3.92812	0.00987442
ACSL6_1	8.71579	0.0368277
ACSL6_2	#DIV/0!	0.0130178
ACSS2	5.1809	0.00267761
ACTG1P17	7.3741	0.0277899
ACTL6A	3.43694	0.0297416
ACTR10	2.80854	0.00573294
ACTR1A	2.70077	0.0272024
ACTR1B	4.05462	0.0214283
ACTR3B	4.24285	0.000981052
ACTR3C	#DIV/0!	0.000275555
ACTR5	7.95099	1.64341e-05
ACTR6	2.83086	0.00227693
ACTR8	7.23864	0.00899405
ACVR2A	3.69129	0.00451126
ACVR2B	2.46041	0.04125
ACYP1	7.16754	0.00520011
ADA	5.49719	0.00696769
ADAL	5.05642	0.00244248
ADAM10	2.39672	0.0148116
ADAM15	3.42502	0.0038977
ADAM17	3.55227	0.00379198
ADAM19	3.88863	0.00411018
ADAM22	7.85517	0.0106647
ADAM32	16.7482	0.00118134
ADAM9	2.4472	0.0116806
ADAMTS1	7.3741	0.0277899
ADAMTS10	4.89688	0.00882471
ADAMTS13	15.1444	0.00038976
ADAMTS14	20.4671	0.0484075
ADAMTS6	#DIV/0!	8.42373e-06
ADAMTS7	14.5333	0.0145001
ADAMTSL5	4.64229	0.0490654
ADAR	4.14926	0.00813089
ADARB1	4.43721	0.000460594
ADAT1	2.24138	0.0492801
ADAT2	9.59673	0.00529981
ADCK3	4.90753	0.0175459
ADCK4	9.9313	0.000395648
ADCK5	11.6588	0.000582614
ADCY3	4.44182	0.0111812
ADCY6	7.65756	0.00306514
ADCY7	2.38692	0.0256281
ADD1	4.43984	0.00871931
ADD3	7.70681	0.00395167
ADGRA3	4.45871	0.00280718
ADGRB2	7.17358	0.0157067
ADGRE2	6.01723	0.00974192
ADGRE5	3.96168	0.0146781
ADGRF1	5.09788	0.0124751
ADGRG1	3.91625	0.0185063
ADGRG6	3.64287	0.00679131
ADGRG7	#DIV/0!	0.0231396
ADGRL1	3.20636	0.00555976
ADGRV1	4.26753	0.021976
ADH5	2.62397	0.0071252
ADHFE1	20.4794	0.0219963
ADM	4.21424	0.00593923
ADNP	2.30411	0.00595289
ADPGK	9.88219	0.0023683
ADPRHL2	2.5678	0.0414022
ADRBK1	2.26006	0.0228245
ADRBK2	3.0132	0.00815901
ADSL	3.84025	6.4824e-05
ADSS	3.79657	0.00680001
ADSSL1	#DIV/0!	0.000545379
AEN	2.38555	0.0227273
AES	2.4579	0.0400597
AF127936.9	6.60156	0.0450449
AFAP1	2.7453	0.0427093
AFAP1L2	13.5079	0.0224398
AFF1	3.60263	0.00300261
AFF4	5.5816	0.00212908
AFG3L1P	16.5509	0.00208835
AFMID	4.03913	0.000976708
AFTPH	6.2936	0.00322414
AGA	8.35499	0.00177532
AGAP1	2.7532	0.0373108
AGAP11	#DIV/0!	5.8416e-05
AGAP3	4.33146	0.00759919
AGAP4	31.1526	0.00056493
AGAP6	10.6697	0.000996289
AGAP7P	22.3686	0.000301139
AGAP9	123.634	1.75129e-05
AGBL3	14.105	0.000887893
AGER	#DIV/0!	0.0184754
AGFG1	4.63232	0.000313644
AGGF1	3.27888	0.0285686
AGK	3.09632	0.0150188
AGL	4.0079	0.0077235
AGO1	2.7742	0.0132006
AGO2	3.8428	0.0103126
AGO3	5.64055	0.0380071
AGPAT1	3.07966	0.0224273
AGPAT4	6.44516	0.00836271
AGPAT5	3.27033	0.00229795
AGPAT6	4.62965	0.00357194
AGPS	2.22507	0.0261163
AGRN	8.55851	3.9731e-05
AGTPBP1	4.54919	0.0012164
AHCTF1	4.58511	0.00198813
AHCYL1	3.35351	0.00594877
AHCYL2	8.44031	0.0240787
AHI1	12.0833	0.00463156
AHRR	7.08193	0.0232115
AHSA1	2.33783	0.00964627
AHSA2	23.24	0.00663188
AIF1L	2.21482	0.017369
AIFM3	11.4667	0.0317775
AIG1	3.55286	0.0098772
AIM1	3.36254	0.00582185
AIMP1	2.63599	0.0179593
AIMP2	5.12949	0.0429417
AK2	2.72468	0.0120591
AK8	6.4718	0.0157132
AK9	17.0818	0.00133327
AKAP1	4.35288	0.00117139
AKAP10	6.05222	0.00302175
AKAP11	4.38872	0.00761389
AKAP12	2.27705	0.0223888
AKAP13	7.15019	0.0111124
AKAP17A	7.43973	0.000104788
AKAP7	2.72242	0.0371938
AKAP8	4.32337	0.000333235
AKAP8L	4.76407	0.000590422
AKAP9	6.40765	0.0016854
AKIP1	7.74382	0.000659329
AKIRIN1	3.05002	0.0146398
AKR1A1	9.09134	0.00291306
AKT1	2.05852	0.0283599
AKT2	3.93634	0.000904294
AKTIP	2.88727	0.00884319
AL023806.1	#DIV/0!	0.0245914
AL136419.6	3.04178	0.0155795
ALAD	3.99538	0.00604751
ALAS1	2.08852	0.00557851
ALDH18A1	2.20993	0.018255
ALDH1A3	2.78868	0.00585826
ALDH2	6.86587	0.0395514
ALDH3B1	4.4784	0.0032521
ALDH8A1	41.5612	0.0127375
ALG10B	4.38402	0.00290505
ALG13	6.86015	0.00226909
ALG1L	#DIV/0!	0.0371778
ALG1L9P_1	#DIV/0!	0.0130178
ALKBH2	5.56166	0.00049832
ALKBH4	2.60466	0.0205121
ALKBH6	13.3164	0.0362931
ALKBH7	19.5403	0.0230803
ALKBH8	4.53114	0.00334004
ALMS1	4.09539	0.000573041
ALOX12P2	10.0678	0.000857548
ALPK1	7.86607	0.00945764
ALPK3	#DIV/0!	0.0402336
ALS2	6.51581	0.00965976
ALS2CL	6.93005	0.000695322
AMD1	2.24895	0.0238803
AMDHD2	6.25663	0.00124431
AMH	17.8566	0.00470961
AMMECR1L	5.24676	0.00280286
AMN1	4.32727	0.00061642
AMPD2	9.70373	0.00143641
AMPD3	4.95054	4.45289e-05
AMT	39.3663	0.00193908
AMZ2	3.7765	2.35608e-05
AMZ2P1	8.36273	0.00432856
ANAPC1	3.83529	0.00121604
ANAPC11	4.05849	0.0396312
ANAPC15	5.16933	0.041391
ANAPC16	2.79037	0.000288441
ANAPC2	6.48749	0.000788196
ANAPC5	7.07515	0.000967781
ANAPC7	7.32642	0.000619551
ANGEL1	5.45709	0.00431351
ANGEL2	4.62081	0.004393
ANGPT4	#DIV/0!	0.0245914
ANK1	#DIV/0!	0.0191223
ANK2	13.9071	0.0246382
ANK3	5.71466	0.00411944
ANKAR	7.87901	0.0023721
ANKFY1	4.20668	0.00348811
ANKHD1	6.18549	0.00455674
ANKHD1-EIF4EBP3	8.90787	0.000532131
ANKIB1	4.83187	0.00899201
ANKLE1	30.4612	0.00112391
ANKLE2	9.53226	0.00149489
ANKMY1	10.8626	0.011052
ANKMY2	4.94555	0.00313987
ANKRA2	10.4231	0.00871931
ANKRD10	11.9137	0.0015078
ANKRD11	3.9745	0.00722028
ANKRD12	3.85017	0.0131908
ANKRD13A	5.93446	1.04937e-05
ANKRD13C	2.39826	0.00575623
ANKRD13D	7.33032	0.000830058
ANKRD16	3.99561	0.0107862
ANKRD17	6.0042	0.000528485
ANKRD18A	12.4358	0.000437558
ANKRD19P	7.36721	0.0155935
ANKRD20A7P	#DIV/0!	0.00994241
ANKRD23	10.0102	0.03135
ANKRD26	7.94771	1.45517e-05
ANKRD27	3.88874	0.00071192
ANKRD28	3.78803	0.000114015
ANKRD36	22.849	0.00192079
ANKRD36B	15.4176	0.000246017
ANKRD36C	12.3665	0.00252601
ANKRD40	4.3792	0.00107738
ANKRD42	2.67086	0.00451322
ANKRD49	18.5678	5.66316e-05
ANKRD50	2.70538	0.0186537
ANKRD52	3.48394	0.00804473
ANKRD54	3.11298	0.0432279
ANKRD6	9.6384	0.000248932
ANKRD62	#DIV/0!	0.00994241
ANKRD9	7.16164	0.0141419
ANKS1A	2.68143	0.0386112
ANKS3	17.2181	0.00330592
ANKS6	2.50819	0.0131433
ANKZF1	9.35578	0.000736336
ANLN	2.60259	0.0327082
ANO1	2.70305	0.0130197
ANO5	3.47175	0.0277549
ANO8	4.72323	0.00331182
ANO9	6.10164	0.00107597
ANP32A	3.20379	0.00804142
ANP32B	3.91559	0.00230209
ANXA3	3.46613	0.00153522
ANXA4	10.1712	0.00965001
AOC2	31.0893	0.00360613
AOC3	101.058	0.000752729
AP000347.2	5.01936	0.0442823
AP002884.2	9.25534	0.0464359
AP002954.3	#DIV/0!	0.0314403
AP006621.5	7.71345	0.00691582
AP1AR	3.17869	0.0145707
AP1B1	2.42746	0.014942
AP1G1	4.56741	0.0013075
AP1G2	18.7851	3.48127e-06
AP1S2	3.34643	0.0269625
AP2A1	2.06326	0.0137326
AP2A2	3.62299	0.00289384
AP2B1	2.0057	0.0474711
AP2M1	2.50909	0.00789584
AP3D1	3.01015	0.00721944
AP3M1	3.83867	0.00322669
AP3M2	15.061	0.000212999
AP3S2	2.63308	0.00121041
AP4B1	37.6018	0.0029936
AP4B1-AS1	64.0859	0.0155879
AP4E1	5.78717	0.00963887
AP4M1	7.17863	0.00466244
AP5M1	5.39276	0.0275206
AP5Z1	9.22776	0.00123994
APAF1	7.86737	0.0126129
APBA3	8.08914	0.00328303
APBB2	2.05099	0.0466999
APBB3	10.7144	0.00147256
APC	10.3781	0.0207008
APC2	5.2903	0.0147001
APEH	2.50829	0.0192243
APEX1	3.09509	0.0100582
APEX2	3.27969	0.00137445
APH1A	2.68728	0.0306343
APH1B	10.7511	0.0130847
API5	2.60191	0.00439175
APLF	20.9834	0.0168578
APLP2	3.02242	0.00269236
APMAP	6.47292	0.0160993
APOBEC3D	9.36343	0.00479903
APOL2	10.6564	0.00509426
APOLD1	3.10864	0.0112073
APPBP2	2.90545	0.00475576
APPL1	3.52636	0.00532148
APPL2	6.49513	0.0143522
APRT	2.52306	0.0365813
APTR	10.2004	0.000294776
APTX	3.01968	0.0107573
AQR	5.00148	0.00852334
ARAF	3.19377	0.00299967
ARAP1	3.9623	0.0041356
ARAP2	9.80265	0.0132246
ARAP3	5.10325	0.0164925
AREG	3.62482	0.000124314
AREL1	2.3075	0.0209196
ARF3	2.79988	0.0409849
ARFGAP1	5.41392	0.0154764
ARFGAP2	3.81492	0.00163099
ARFGAP3	6.95366	0.00683352
ARFGEF1	7.81634	0.00899174
ARFGEF2	5.31064	0.00179274
ARFGEF3	19.2536	0.00913242
ARFIP2	3.5349	0.00338195
ARFRP1	8.18335	0.000133812
ARGLU1	6.44824	0.00021694
ARHGAP11A	3.2127	0.0253057
ARHGAP11B	20.6624	0.0010588
ARHGAP12	5.15496	0.00198095
ARHGAP17	4.24193	0.00377692
ARHGAP18	2.62878	0.0293495
ARHGAP19	6.7678	0.00772182
ARHGAP19-SLIT1	3.08184	0.00579862
ARHGAP21	5.74224	0.00651653
ARHGAP22	4.52696	0.0337619
ARHGAP23	4.86187	0.00157726
ARHGAP26	3.23258	0.00333807
ARHGAP27	4.52315	4.86528e-05
ARHGAP29	4.91978	0.00326003
ARHGAP32	4.28354	0.0238056
ARHGAP33	4.91745	0.000587913
ARHGAP4	4.72333	0.001286
ARHGAP40	7.56549	0.00528885
ARHGAP42	3.31435	0.00438138
ARHGAP5	2.73928	0.0181001
ARHGEF1	2.6963	0.0047938
ARHGEF10	9.5058	0.000276332
ARHGEF10L	3.24928	0.0384767
ARHGEF11	7.93928	0.00292244
ARHGEF12	4.64261	0.00906486
ARHGEF17	14.6221	0.00324733
ARHGEF19	4.36675	0.000706958
ARHGEF2	4.21182	0.010627
ARHGEF25	5.52203	0.0105519
ARHGEF26	13.4069	0.00766098
ARHGEF37	8.43019	0.0140498
ARHGEF39	5.31763	0.0129957
ARHGEF40	3.2303	0.0377967
ARHGEF5	7.10363	0.00170927
ARHGEF7	4.84047	0.000752645
ARID1B	2.90472	0.00342549
ARID2	4.19657	0.00392351
ARID4A	5.87616	0.000348621
ARID4B	3.85767	0.00246335
ARIH1	2.51744	0.0328587
ARIH2	6.06331	0.000610459
ARL1	2.05583	0.0421406
ARL13B	5.87348	0.00339547
ARL14EP	3.8797	0.000788237
ARL16	7.77134	9.23355e-05
ARL17B	6.43876	0.00962483
ARL3	2.33614	0.0234731
ARL5B	2.25346	0.00743095
ARL6IP4	3.07791	0.0356089
ARL8A	3.13733	0.0267659
ARL8B	3.15709	0.00878535
ARMC10	2.15766	0.0107166
ARMC4	6.31362	0.00136016
ARMC5	3.74088	0.037912
ARMC6	3.31271	0.0154153
ARMC8	6.42665	0.000246743
ARMC9	2.9386	0.0470555
ARMCX3	10.4026	0.000580172
ARNT	3.57734	0.000578143
ARNT2	4.21581	0.0338906
ARNTL	6.79851	0.00129036
ARPC2	3.8218	0.000355385
ARPC3	5.65169	0.000125249
ARPC4-TTLL3	5.17812	0.00456849
ARRB1	3.66005	0.0303272
ARRDC2	2.98862	0.00759679
ARRDC3	3.48818	0.00694064
ARSA	56.5194	0.0402993
ARSD	36.3972	0.045113
ARSG	6.14765	0.0198708
ARTN	7.18225	0.00360173
ARVCF	6.139	0.00867619
ASAH1	2.38234	0.0377152
ASAH2B	3.26235	0.0388544
ASAP1	3.54775	0.00222076
ASAP2	3.55443	0.0280837
ASAP3	5.27197	0.0423303
ASB1	6.88621	0.00204864
ASB13	4.22939	0.0239893
ASB6	3.31464	0.0131359
ASB7	3.13158	0.0124566
ASCC2	3.68012	0.00262604
ASCC3	3.21327	0.00836923
ASH1L	6.75754	0.00284687
ASH2L	3.11787	0.00303724
ASIC3	#DIV/0!	0.0464888
ASL	5.3767	0.00283823
ASNS	3.09703	0.0319015
ASPH	2.26366	0.00854109
ASPM	8.07594	0.0033499
ASPSCR1	4.25737	0.0159504
ASRGL1	3.37753	0.0106797
ASUN	2.81473	0.00480324
ATAD1	2.63451	0.00505555
ATAD2	4.17029	0.000379023
ATAD2B	9.1667	0.000658066
ATAD3A	2.40562	0.00502178
ATAD3B	4.31951	0.0095046
ATAT1	6.01274	0.00776366
ATF2	3.65802	0.00925866
ATF3	6.73055	0.00896717
ATF4	2.27422	0.0160474
ATF6B	2.95561	0.0331273
ATF7	5.43747	0.0208331
ATF7IP	2.97781	0.0385219
ATF7IP2	3.54573	0.0359539
ATG101	9.57695	0.0042665
ATG12	4.35924	0.0080409
ATG13	3.80167	0.0102077
ATG14	2.8858	0.00542965
ATG16L1	11.743	0.000525382
ATG16L2	12.1953	0.00112285
ATG2A	3.21953	0.0346023
ATG2B	9.88484	0.00803321
ATG3	4.73081	0.00166253
ATG4B	2.76027	0.000284439
ATG4D	6.87025	0.0166918
ATG7	3.5425	0.0196073
ATG9A	2.88976	0.0253739
ATHL1	7.12598	0.00202668
ATL2	7.86939	0.00367335
ATM	13.8433	0.00361074
ATOX1	3.78361	0.0132626
ATP11A	3.76273	0.00901589
ATP11B	4.09965	0.0091707
ATP11C	3.96353	0.00325988
ATP13A1	3.69661	0.00458553
ATP13A2	2.31165	0.0268868
ATP13A3	3.06621	0.0333407
ATP1B3	2.41444	0.035021
ATP2A1	24.5962	0.00108943
ATP2A2	4.18833	0.00452911
ATP2A3	9.60629	0.00146289
ATP2B1	4.12709	0.00232599
ATP2C1	6.28035	0.00287058
ATP2C2	3.33839	0.0357036
ATP5A1	2.38098	0.000153778
ATP5C1	3.67949	1.70731e-05
ATP5H	3.74463	0.0103756
ATP5O	3.63004	0.0280284
ATP6AP1L	21.6542	0.00998298
ATP6V0A1	5.85718	0.00497293
ATP6V0A2	5.39632	0.000976701
ATP6V0B	4.92654	0.00110165
ATP6V1B2	5.7123	0.000106911
ATP6V1C1	3.82238	0.00874934
ATP6V1D	4.75084	0.00346069
ATP7B	2.71605	0.0318144
ATP8A1	#DIV/0!	0.0101595
ATP8B3	5.13097	0.0350122
ATP8B4	7.47547	0.0326494
ATP9B	4.83268	8.09659e-05
ATPAF2	8.68289	0.00212266
ATPIF1	2.64928	0.00635721
ATR	7.37144	0.00133092
ATRAID	4.11145	0.0014899
ATRIP	4.65528	0.00634382
ATRN	4.23842	0.00770253
ATRX	4.71615	0.00178798
ATXN2	5.52982	0.0179992
ATXN2L	5.79008	0.0060903
ATXN3	3.63735	0.0486
ATXN7	4.95525	0.00419821
ATXN7L2	11.5188	0.00350163
ATXN7L3	5.23122	0.00541329
AUP1	6.85864	0.000232185
AURKA	2.07915	0.0412984
AURKB	5.82985	0.00109308
AVEN	3.7851	0.0297163
AVL9	3.87233	0.0108282
AXDND1	7.03394	0.00396944
AXIN2	7.43503	0.00414475
AXL	2.16805	0.0272834
AZI2	3.68889	0.0031837
AZIN2	28.3529	0.0419387
B2M	3.7283	0.00608664
B3GALNT2	2.64026	0.0269334
B3GNTL1	3.99471	0.00649192
B4GALNT1	6.09656	0.0248621
B4GALNT2	48.9353	0.0120461
B4GALNT4	11.501	0.00479078
B4GALT2	2.10056	0.0353211
B4GALT4	30.9714	0.0264002
B4GALT6	2.33085	0.0433742
B4GALT7	3.31841	0.0042478
BABAM1	3.07578	0.0284047
BACE1	22.8547	0.00452728
BAG1	3.60854	0.00255163
BAHCC1	5.98663	0.00230419
BAHD1	3.75173	0.0191349
BAIAP2	3.35264	0.00448574
BAIAP2L1	7.11292	0.000399842
BAIAP2L2	#DIV/0!	0.0024058
BAMBI	14.9003	0.00870177
BAP1	2.74029	0.0139952
BARD1	2.46003	0.0147213
BATF3	8.8425	0.00430937
BAX	5.85175	0.00901876
BAZ1A	3.24237	0.00276842
BAZ1B	3.91634	0.00473919
BAZ2A	3.92238	0.0170765
BAZ2B	5.6134	0.000426392
BBIP1	2.68329	0.010784
BBS1	6.41717	0.0323934
BBS2	10.0829	0.0224139
BBS4	6.50907	0.000633484
BBS5	13.987	0.00322296
BBX	2.61886	0.00260256
BCAM	40.5006	0.00183981
BCAR3	3.19631	0.0165612
BCKDHB	4.44462	0.0253531
BCKDK	5.35613	0.00207528
BCL2L11	2.97074	0.0275097
BCL2L2-PABPN1	5.18362	0.00530437
BCL3	10.0362	0.0135755
BCL6	5.38103	0.0494207
BCL7A	4.70184	0.0185017
BCL9	2.67235	0.0263918
BCLAF1	3.44846	0.0109472
BCOR	9.38549	0.00524217
BCORL1	2.44498	0.00080803
BCR	3.84682	0.0440224
BCS1L	15.4252	0.00296243
BDH1	2.71157	0.0448082
BDH2	28.7604	0.000524579
BDP1	8.51351	0.00174363
BECN1	3.0955	0.0147707
BEND7	5.05765	0.0170631
BET1	6.69382	0.0029803
BET1L	3.53422	0.0262553
BFAR	2.11881	0.0104295
BHLHE40	2.42384	0.0420154
BICD1	4.78657	0.00183995
BIRC2	7.40034	9.76249e-07
BIRC6	5.26758	0.00116602
BIVM	8.02757	0.00326517
BLM	5.0117	0.00263779
BLMH	4.3704	0.00446052
BLOC1S2	2.16995	0.0150784
BLOC1S6	3.35245	0.0239226
BLVRB	2.13595	0.021257
BLZF1	3.2308	0.0112685
BMI1	4.23518	0.00253197
BMP1	7.60376	0.00115313
BMP2K	6.86871	0.00511453
BMP4	2.78466	0.0403529
BMPR1A	2.41466	0.0238873
BMS1	3.75692	0.011456
BMS1P1	10.304	0.00259122
BMS1P2	12.1714	0.0238766
BMS1P20	21.3756	0.0128323
BMS1P4_1	15.1615	0.000105856
BMS1P7	#DIV/0!	0.0151096
BNIP1	2.58165	0.0256953
BNIP2	3.52479	0.000829376
BNIPL	9.94816	0.00883408
BOD1L1	8.33727	0.0230245
BOLA2B	3.26389	0.00942478
BOLA3-AS1	#DIV/0!	0.00994241
BOP1	2.98101	0.00206387
BORA	3.5597	0.0154225
BPHL	8.12552	0.000175364
BPTF	4.82566	0.00310779
BRAF	2.957	0.00506115
BRAP	3.62152	0.0097059
BRAT1	3.77381	0.0119043
BRCA1	4.80684	0.0132854
BRCA2	6.55222	0.00284774
BRCC3	4.28881	0.00984977
BRD1	2.8596	0.00289969
BRD2	5.20364	0.00128027
BRD3	5.16334	0.0111913
BRD7	3.15499	0.0125711
BRD8	17.1796	0.00154822
BRD9	6.63102	0.0006203
BRF1	3.88653	0.00290334
BRIP1	7.22117	0.0023203
BRIX1	3.72369	0.000918235
BRMS1	2.80797	0.031262
BRMS1L	4.10443	0.000365673
BROX	2.20632	0.0140986
BRPF1	8.49023	0.00148117
BRPF3	5.44984	9.89332e-05
BRSK1	7.93062	0.0242663
BRWD1	9.25252	0.00246261
BRWD3	13.3332	0.00746782
BSDC1	6.3576	0.000419394
BTAF1	12.4482	0.000117133
BTBD10	3.19389	0.0371372
BTBD19	#DIV/0!	0.00746011
BTBD6	5.07344	0.0409447
BTBD7	3.63186	0.018194
BTC	4.41318	0.0323529
BTG3	2.22364	0.00692496
BTN2A1	14.7418	0.001306
BTN2A2	13.064	0.00620951
BTN2A3P	9.48694	0.0167585
BTN3A1	6.94101	0.041561
BTN3A2	3.33382	0.0313043
BTNL9	10.2176	2.8924e-05
BUB1	2.51758	0.0196558
BUB1B	3.81024	0.00045238
BUB3	4.4272	0.0036764
BUD13	2.79635	0.00434593
BX322557.10	3.91397	0.0193572
BYSL	2.42375	0.0442719
BZRAP1-AS1	#DIV/0!	0.0191223
C10orf12	2.1344	0.0450921
C10orf76	2.88587	0.0100798
C10orf88	8.02186	0.00826825
C11orf24	2.92721	0.0128021
C11orf30	8.67167	0.000616548
C11orf45	7.91485	0.0254324
C11orf57	2.67006	0.0083827
C11orf58	2.69985	0.00455847
C11orf68	2.85218	0.0248131
C11orf73	5.05524	0.0334834
C11orf95	4.55796	0.00955614
C12orf10	2.50232	0.0100517
C12orf29	5.33732	0.00378365
C12orf4	3.0337	0.00363384
C12orf43	4.22312	0.0387773
C12orf73	16.2109	0.000728704
C14orf159	6.27412	0.000674216
C14orf166	2.47864	0.00189023
C14orf2	10.1974	0.00252891
C14orf28	5.19672	0.0161021
C14orf79	15.3384	0.00309436
C14orf80	6.15929	0.0301153
C14orf93	13.045	0.00797995
C15orf27	3.83215	0.0472455
C15orf41	6.65949	0.00108585
C15orf52	9.38835	0.00151288
C16orf13	4.55436	0.0194482
C16orf45	3.00703	0.0264918
C16orf46	29.9593	0.0495917
C16orf52	7.3987	0.00201191
C16orf58	6.19067	0.0206519
C16orf62	3.43025	0.00172539
C16orf70	3.90164	0.000336682
C16orf91	4.12344	0.0308111
C16orf93	22.0296	0.000361259
C17orf104	4.50624	0.00340536
C17orf107	#DIV/0!	0.0271724
C17orf51	9.09835	0.047665
C17orf53	3.98037	0.00252418
C17orf58	3.11805	0.00284811
C17orf62	13.0628	0.000534888
C17orf75	9.00533	0.001257
C17orf85	7.99472	0.00220093
C18orf21	4.86726	0.00549069
C18orf32	6.49345	0.0134862
C18orf54	6.1063	0.000532644
C18orf8	2.59941	0.00439987
C19orf25	4.14011	0.0024881
C19orf44	16.6985	0.00970362
C19orf53	3.54999	0.0340134
C19orf54	4.89154	0.0371108
C1orf106	12.8571	0.0043149
C1orf109	2.93268	0.0106212
C1orf112	9.16132	0.00107637
C1orf116	5.56828	0.0043645
C1orf122	3.71021	0.0117748
C1orf123	8.41644	0.000158888
C1orf131	5.61075	0.0287386
C1orf132	19.0461	0.00396363
C1orf174	6.77813	0.00033458
C1orf204	#DIV/0!	0.00994241
C1orf21	2.70957	0.0262605
C1orf216	4.14479	0.0383548
C1orf27	8.56085	2.50056e-05
C1orf35	20.2524	0.00535716
C1orf52	4.79947	0.00303553
C1QL3	9.03346	0.00581765
C1QTNF6	29.7756	0.0250029
C1RL	13.0564	0.0394013
C1RL-AS1	12.4805	0.0142417
C1S	4.93696	0.00280683
C20orf194	5.11581	0.0208763
C20orf196	#DIV/0!	0.0314403
C20orf96	23.0666	0.0347596
C21orf2	15.1091	0.0131351
C21orf33	4.22503	0.0409159
C21orf59	4.66062	0.00118259
C22orf46	3.9586	0.0485325
C2CD2	5.74765	0.0182848
C2CD2L	3.0711	0.00787487
C2CD3	8.23939	0.00233788
C2CD5	4.65619	0.00796135
C2orf27A	5.23493	0.0427924
C2orf42	5.49939	0.00398882
C2orf44	3.95524	0.00779169
C2orf49	2.79789	0.00141246
C2orf81	7.58151	0.0492123
C2orf82	7.95372	0.000967637
C2orf88	13.8346	0.00623922
C3AR1	#DIV/0!	0.00773459
C3orf17	6.88628	0.000851783
C3orf20	#DIV/0!	5.8416e-05
C3orf33	3.01543	0.0436543
C3orf35	8.25835	0.00118466
C3orf38	2.321	0.00413087
C3orf52	4.32318	0.00218507
C3orf62	11.789	0.000468989
C4B	3.28829	0.0186737
C4orf33	6.49757	0.000390457
C4orf46	2.11611	0.0247995
C4orf47	18.8746	0.00618655
C5AR1	#DIV/0!	0.00960096
C5orf24	5.99625	0.000315143
C5orf28	8.88838	0.000860536
C5orf34	12.5794	0.0306614
C5orf42	13.7927	0.000502403
C5orf45	39.7166	0.00401258
C5orf51	2.32895	0.00108434
C5orf63	31.9601	7.45707e-05
C6orf136	7.93623	0.0318721
C6orf141	15.7992	0.000133799
C6orf223	#DIV/0!	0.0416933
C6orf62	2.94963	0.0148439
C6orf89	2.61505	0.031473
C7orf26	4.8393	0.0486019
C7orf43	4.40646	0.0233082
C7orf49	2.98621	0.0384354
C7orf55-LUC7L2	5.23955	0.0216126
C8orf44-SGK3	5.91813	0.013236
C8orf46	#DIV/0!	0.0347089
C8orf59	4.391	0.00235513
C8orf76	3.80859	0.004585
C9orf114	7.40868	0.00113185
C9orf142	3.40653	0.0030023
C9orf3	7.71785	0.000813437
C9orf40	3.89544	0.00224686
C9orf72	20.4022	0.000361694
C9orf78	2.56644	0.0373146
C9orf84	18.4732	0.0268955
C9orf85	3.40573	0.0075769
C9orf89	6.4001	3.28269e-05
CA11	#DIV/0!	0.000108846
CA5BP1	3.96651	0.0163344
CAAP1	3.01197	0.0124008
CABIN1	6.70095	0.0083814
CABYR	#DIV/0!	0.00282199
CACHD1	3.8552	0.00363584
CACNA1B	12.9611	0.00483395
CACNB1	10.0716	0.0161045
CACNB2	#DIV/0!	0.0110591
CACNB3	5.93187	0.00575617
CACTIN	3.45847	0.0202688
CACYBP	2.09498	0.00108827
CAD	5.128	0.00312617
CALB1	#DIV/0!	0.00994241
CALCOCO1	13.5342	0.000291607
CALCOCO2	4.16537	0.0281355
CALD1	2.67827	0.00713593
CALM1	2.38737	0.0104525
CALM2	2.88491	0.0275812
CAMK1	3.04085	0.0145649
CAMK2D	2.35762	0.0381745
CAMK2G	6.13947	0.00208451
CAMKK1	4.54863	0.00247298
CAMKK2	2.03244	0.000367397
CAMKMT	2.36055	0.0304834
CAMSAP1	2.91897	0.0469802
CAMSAP2	2.25792	0.010783
CAMTA2	6.06257	0.0106318
CAND1	3.65582	0.0057914
CAP2	4.24337	0.0282379
CAPN10	12.2369	0.00695409
CAPN12	13.7445	0.0354904
CAPN2	2.66933	0.0121562
CAPN7	5.96782	0.00141254
CAPRIN1	2.54737	0.0265123
CAPRIN2	17.5955	0.0034749
CAPS2	7.53576	0.000134797
CARD10	2.88332	0.000776191
CARD8	6.11811	0.0182007
CARKD	6.42693	8.44845e-05
CARNMT1	2.61696	0.0244343
CARS	3.4091	0.000389965
CARS2	3.72088	0.0229399
CASC3	6.0896	0.00525434
CASC5	3.61304	0.0053399
CASK	2.72991	0.0117262
CASP2	6.40173	0.000135908
CASP3	2.2849	0.00347968
CASP8AP2	4.41847	0.0051439
CASP9	21.8621	0.000810902
CAST	3.0579	0.00524317
CAT	3.54681	0.000462597
CATSPER2	21.2963	9.23449e-05
CATSPER3	#DIV/0!	0.00994241
CBFA2T2	5.99221	0.0118909
CBLB	14.5313	0.0166483
CBLC	7.82825	0.00518924
CBLN3	#DIV/0!	0.0416933
CBR4	3.40753	0.0253495
CBWD1	5.11059	0.00171446
CBWD2	11.6083	0.000173202
CBWD3	23.6031	0.000232078
CBWD5	10.121	0.00101015
CBWD7	11.9611	0.000610791
CBX2	5.12842	0.00119449
CBX3	4.11834	0.0002146
CBX3P2	#DIV/0!	0.0130178
CBX7	4.52684	0.0129261
CBX8	2.89782	0.0195542
CBY1	2.63808	0.0288427
CC2D1A	4.929	0.00206938
CC2D1B	5.73044	0.00944906
CC2D2A	4.44328	0.00239225
CCAR1	5.55972	0.00410795
CCAR2	2.91317	0.0112325
CCAT1	3.91027	0.024613
CCBL1	6.23188	0.0485254
CCBL2	2.63412	0.00426418
CCDC112	3.51294	0.00581998
CCDC113	2.6801	0.0126551
CCDC115	9.53609	0.00055845
CCDC117	2.01559	0.0131702
CCDC12	4.34118	0.00381889
CCDC122	3.79507	0.0254304
CCDC130	11.6502	2.19286e-05
CCDC137	6.34931	0.000973133
CCDC138	3.90236	0.00234168
CCDC14	24.1405	0.000475891
CCDC142	11.5676	0.0387011
CCDC144CP	13.3363	0.0263889
CCDC146	15.9557	0.000557046
CCDC15	5.68356	0.00047512
CCDC150	14.3146	0.00185226
CCDC153	#DIV/0!	0.0246229
CCDC159	55.9375	0.0338178
CCDC163P	5.61315	0.0194306
CCDC171	3.91229	0.000205691
CCDC173	#DIV/0!	5.8416e-05
CCDC174	6.68192	9.1148e-05
CCDC176	3.13875	0.00614058
CCDC18	6.52819	0.00217966
CCDC180	14.1392	0.00464069
CCDC186	4.30606	0.000376438
CCDC24	12.1053	0.0035812
CCDC25	5.24553	0.00805402
CCDC34	3.74373	0.0117002
CCDC39	24.5184	0.00986634
CCDC40	#DIV/0!	4.60718e-05
CCDC50	5.02531	0.000254127
CCDC57	11.6604	0.00370989
CCDC58	3.24445	0.0017036
CCDC59	3.15305	0.00462692
CCDC62	31.0933	0.00110456
CCDC64B	10.3377	0.00379169
CCDC66	9.73136	0.000106973
CCDC74A	9.52352	0.0200301
CCDC77	5.31422	0.0106027
CCDC7_2	17.2728	0.0280133
CCDC82	8.04162	0.00103994
CCDC84	11.1532	0.00246994
CCDC88A	8.46784	0.000802549
CCDC88C	5.08495	0.000209402
CCDC9	5.34726	0.0310465
CCDC90B	9.51574	0.000434924
CCDC93	6.20122	0.00122262
CCDC94	2.76332	0.0214571
CCHCR1	7.48844	0.000122154
CCM2	2.65985	0.00691935
CCNA2	2.87388	0.0377076
CCNB1	2.93664	0.0151398
CCNB1IP1	7.95857	0.000200832
CCNB3	4.74606	0.00248795
CCNC	3.72656	0.0117812
CCNDBP1	45.5406	0.0013755
CCNE1	2.98256	0.00411498
CCNE2	4.43735	8.23279e-05
CCNF	2.50594	0.0110173
CCNG2	3.63718	0.0315166
CCNH	11.0068	0.00353306
CCNK	3.65512	0.0143888
CCNL1	24.4307	4.38816e-06
CCNL2	24.11	0.00070945
CCNO	2.7247	0.0258159
CCNT1	3.52967	0.0107304
CCNT2	18.6556	0.000641799
CCNYL1	2.5016	0.000182295
CCNYL2	7.53283	0.00474527
CCP110	3.99808	0.00447249
CCPG1	15.9408	0.0153662
CCS	6.79814	0.00089125
CCSAP	3.24286	0.0469918
CCT3	2.19559	0.0129828
CCT6A	3.32307	8.32161e-05
CCT6B	17.5329	0.00266973
CCT6P1	8.6061	0.00726376
CCT6P3	38.5459	0.0158774
CCT8	2.58044	0.00257982
CCZ1	4.59146	0.00391282
CCZ1B	3.94889	0.00341535
CD109	2.81439	0.0235613
CD151	2.55873	0.0241502
CD164	3.3586	0.00543885
CD27-AS1	#DIV/0!	0.0271724
CD274	18.0286	0.00347598
CD2AP	2.23832	0.00840717
CD2BP2	3.65574	0.00307274
CD33	4.48244	0.0422207
CD3EAP	8.86815	0.0174863
CD40	3.95134	0.0335482
CD44	3.28847	0.0200465
CD46	15.5697	0.00166551
CD47	6.95439	0.00153299
CD58	11.5223	0.00115485
CD99	3.12709	0.004632
CD99L2	2.83746	0.00311381
CDADC1	9.62987	0.00392473
CDC16	6.68615	0.000380386
CDC20	2.78845	0.00665628
CDC23	3.30687	0.00335149
CDC25A	3.2252	0.0113023
CDC25B	2.39973	0.0113097
CDC25C	4.23528	0.00203485
CDC26	4.68498	0.00155079
CDC37	2.84433	0.00821862
CDC37L1	4.39472	0.00374359
CDC40	4.30302	0.00777657
CDC42BPA	6.15957	0.000595413
CDC42BPB	6.15303	0.00347971
CDC42SE1	5.56904	0.00219179
CDC45	3.65677	0.0176778
CDC5L	3.01677	0.00595253
CDC6	3.94216	0.00160719
CDC7	5.56407	0.000145724
CDC73	3.20104	0.00237291
CDCA2	4.76215	0.000943445
CDCA3	6.43143	0.000409992
CDCA5	4.50448	0.00248206
CDCA7	4.62176	0.000946925
CDCA7L	3.38663	0.00179321
CDCA8	2.25871	0.0221694
CDH24	10.0173	0.0277027
CDHR3	7.84957	0.00241845
CDIPT	2.19467	0.00677482
CDK1	5.71662	0.00797453
CDK10	13.649	0.00040872
CDK11A	5.36192	0.00812244
CDK11B	2.92231	0.00219581
CDK12	3.70468	0.00407294
CDK13	3.81153	0.00539697
CDK16	4.25107	0.000577949
CDK17	3.55009	0.0142554
CDK18	2.85396	0.0399623
CDK19	4.86561	0.0274498
CDK20	12.6245	0.00030148
CDK3	25.3655	0.000974778
CDK5RAP1	8.67849	0.00173328
CDK5RAP2	8.35268	0.000891887
CDK5RAP3	11.9059	4.92664e-05
CDK8	3.67584	0.00691819
CDK9	3.61715	0.00759593
CDKAL1	3.0493	0.0379638
CDKL1	6.08434	0.0223732
CDKL2	#DIV/0!	0.0100975
CDKL5	10.4013	0.0175615
CDKN1B	2.22795	0.0225883
CDKN2AIP	4.73628	0.00983973
CDKN2B-AS1	#DIV/0!	0.00702358
CDNF	#DIV/0!	0.0191223
CDON	5.07529	0.00447589
CDPF1	4.57483	0.00605053
CEBPZ	5.71253	0.000123534
CEBPZOS	3.17897	0.0280362
CECR7	3.5522	0.0209103
CELF1	4.1725	0.0028407
CELF5	42.3929	0.0334998
CELSR1	3.08956	0.00447282
CELSR2	4.55191	0.0197434
CELSR3	6.09399	0.0299957
CENPA	3.12757	0.0486771
CENPC	4.76966	0.000346871
CENPE	5.69283	0.000110698
CENPF	3.36474	0.00801163
CENPI	3.88741	0.000523661
CENPJ	10.6853	0.000765728
CENPK	9.08233	0.00710966
CENPO	6.48629	0.000544752
CENPQ	2.22337	0.00248705
CENPT	23.4702	0.000770841
CEP104	7.61948	0.022185
CEP112	6.0028	0.0174309
CEP120	6.07501	0.00247402
CEP128	4.49596	0.0331528
CEP131	3.28464	0.0324906
CEP135	5.15814	0.0212209
CEP152	11.5894	0.000345638
CEP164	8.46026	0.00118847
CEP170	5.73905	0.000287296
CEP170B	2.3584	0.0267506
CEP192	8.88428	0.00601822
CEP250	8.41625	0.00685718
CEP290	8.11408	0.00543049
CEP295	16.3739	0.000151744
CEP350	6.29949	0.0262712
CEP44	12.7234	0.0076618
CEP57	6.14945	0.00414571
CEP63	3.96349	0.0218246
CEP68	3.10467	0.0434259
CEP70	3.3394	0.000195624
CEP72	4.47695	0.00677606
CEP78	7.05559	0.00289428
CEP83	5.25015	0.000370515
CEP85	6.9426	0.00634668
CEP85L	4.88671	0.00677376
CEP95	9.51529	5.61711e-05
CEP97	2.87315	0.0171709
CEPT1	19.6838	0.0315426
CERK	2.34325	0.00458867
CERS2	2.22139	0.00228951
CES2	4.60225	0.00483635
CES3	7.78969	0.0433313
CETN2	2.39571	0.0115482
CETN3	4.75129	0.0042014
CFAP20	2.29599	0.00352511
CFAP36	3.58327	0.00135525
CFAP43	19.2408	0.00761566
CFAP44	22.699	0.00352023
CFAP53	51.6187	0.0107855
CFAP69	7.71973	0.0139005
CFAP70	26.7581	2.85212e-05
CFDP1	2.5423	0.0189639
CFLAR	6.84523	5.09645e-05
CFP	#DIV/0!	0.0115373
CGB7	7.13114	0.00291467
CGGBP1	13.0909	0.00455799
CGN	9.19831	0.000236622
CGNL1	2.13247	0.0236649
CH17-260O16.1	9.25429	0.00279909
CH17-431G21.1	15.8705	1.6615e-05
CH17-472G23.4	8.14446	0.00475242
CH507-145C22.1	101.794	0.0132872
CH507-145C22.3	#DIV/0!	0.000102561
CH507-154B10.1	7.26124	0.0278844
CH507-154B10.2	31.7876	0.0153083
CH507-24F1.1	#DIV/0!	0.0417904
CH507-24F1.2	7.62013	0.00359927
CH507-254M2.1	5.37843	0.00330333
CHAF1A	2.6597	0.0396969
CHAF1B	2.45989	0.0245508
CHCHD3	2.74433	0.0152963
CHCHD7	9.2049	0.0357901
CHD1	5.28967	0.00388557
CHD1L	6.39941	0.000205688
CHD2	9.64489	7.19475e-05
CHD3	8.34557	0.00832837
CHD4	4.07993	0.00334383
CHD5	6.50005	0.0031295
CHD6	6.56392	0.00116916
CHD7	6.55981	0.00346116
CHD8	8.62754	0.000388295
CHD9	7.77251	0.00122512
CHDH	3.34588	0.0243788
CHEK1	3.00821	0.00824866
CHEK2	4.13592	0.00840539
CHERP	2.3228	0.00680643
CHKA	3.10192	0.00481306
CHKB	26.8261	3.10206e-05
CHM	3.00866	0.0154275
CHMP2A	3.18786	0.00491761
CHMP4A	7.09774	0.0433678
CHMP4C	2.85188	0.00838163
CHMP5	3.13576	0.00010027
CHMP7	3.09802	0.0163653
CHORDC1	7.64674	0.00280032
CHPF	2.15055	0.00235874
CHPF2	6.34961	2.35529e-05
CHPT1	7.71876	0.00365701
CHRNA10	11.6357	0.00364209
CHRNA3	24.0826	0.0335519
CHRNA5	4.13689	0.0170858
CHRNB1	15.0786	0.0143521
CHRNB2	#DIV/0!	0.0271724
CHST15	4.26701	0.000101495
CHTF18	7.31754	0.000642774
CHTOP	8.33521	0.00711047
CIAO1	3.32214	0.0116261
CIAPIN1	2.35081	0.0441317
CIB1	3.67069	0.049974
CIC	4.73586	0.0216311
CICP14	#DIV/0!	0.00210135
CIPC	8.49732	0.0192577
CIRBP	11.0635	0.0002622
CIRH1A	4.44891	0.00445159
CISH	3.98901	0.0415588
CIT	8.50685	0.00170872
CIZ1	2.85694	0.0154534
CKAP2	2.49586	0.010591
CKAP5	4.22153	0.00341287
CKLF	4.11364	0.014782
CKMT1B	10.3427	0.014604
CKS1B	3.74891	0.0122865
CLASP1	3.78377	0.0155437
CLASP2	4.77028	0.000393753
CLASRP	8.15097	0.00227779
CLCC1	11.5411	0.00028849
CLCN2	4.59962	0.0087579
CLCN3	3.44754	0.00984896
CLCN6	11.2958	0.00275804
CLCN7	2.73007	0.0103704
CLDN12	6.36623	0.00744231
CLDN15	25.3997	0.0019013
CLDN7	7.98697	0.0190748
CLDND1	10.7062	0.00201352
CLEC2D	4.45727	0.0393972
CLEC4A	#DIV/0!	0.0371778
CLGN	4.72315	0.00826791
CLHC1	23.4866	0.0101735
CLINT1	4.19829	0.00269859
CLIP1	4.15679	0.00765533
CLIP2	2.70864	0.00529648
CLK1	17.7343	0.000194169
CLK2	14.6214	0.000110401
CLK3	5.37126	0.000855714
CLK4	20.9787	0.00450492
CLMN	4.19972	0.0129724
CLN3_1	6.72001	0.0176367
CLN6	3.04472	0.011926
CLNS1A	4.06829	0.0112489
CLP1	5.72389	0.00576581
CLPB	2.23964	0.00935936
CLPTM1L	2.70556	0.00789669
CLPX	2.34193	0.00243859
CLSPN	3.15393	0.0168412
CLSTN3	16.782	0.00295932
CLTC	2.4933	0.0101301
CLTCL1	7.76091	0.000854083
CLUAP1	2.64557	0.0043228
CLUH	3.54371	0.000675576
CLUHP3	4.65182	0.000694167
CMB9-22P13.1	5.70663	0.0324354
CMC4	7.19338	0.0392277
CMSS1	4.49238	0.00294581
CMTM3	3.14926	0.0479423
CMTR1	7.79205	0.000638986
CMTR2	6.44498	1.8812e-06
CMYA5	7.40574	0.00988148
CNDP2	3.83215	0.00140468
CNEP1R1	6.09391	0.00294619
CNIH4	2.56939	0.00374762
CNKSR1	5.92548	0.0175793
CNKSR3	2.03158	0.00518573
CNNM3	3.76801	0.0456411
CNNM4	2.62015	0.0242693
CNOT1	3.61363	0.00231084
CNOT10	3.98953	0.00140158
CNOT11	3.67917	0.00197803
CNOT2	6.69844	0.00298227
CNOT7	2.14658	0.0386891
CNOT8	4.30083	0.00123077
CNPPD1	5.98483	0.00208445
CNPY2	4.87967	0.0177991
CNTLN	3.99032	0.00195709
CNTNAP1	52.4584	0.0144468
CNTNAP3	14.7395	0.0216376
CNTNAP3B	12.3211	0.0158817
CNTNAP3P2	4.9521	0.00151652
CNTRL	6.71936	0.0216359
CNTROB	10.6087	0.000336826
COA1	4.61301	0.000210581
COA4	4.68785	0.000321186
COA5	15.4922	0.0267637
COA6	2.92201	0.0209881
COASY	8.76415	0.000216894
COCH	3.87261	0.00627587
COG1	8.08375	0.0016388
COG2	7.62347	0.00484626
COG3	5.92613	0.00152395
COG4	5.25409	0.000745713
COG5	2.69646	0.0221985
COG6	4.59778	0.00718072
COG7	7.28968	0.000276751
COG8	2.32481	0.00818356
COIL	2.79133	0.00366426
COL11A2	8.48773	0.0220629
COL12A1	5.1595	0.0158157
COL13A1	3.9172	0.00306373
COL27A1	7.57152	0.014789
COL4A3	7.57745	0.00259035
COL4A3BP	3.14873	0.0130158
COL4A4	9.2138	0.00777573
COL4A5	6.54807	0.00884621
COL4A6	6.0371	0.0489987
COL5A2	3.08907	0.0348276
COL7A1	10.9708	0.00285517
COL9A3	2.05903	0.0391461
COLGALT1	2.65735	0.0114061
COMMD2	5.02836	0.00962449
COMMD3	34.3592	1.03528e-05
COMMD4	7.18259	0.000671973
COMMD8	2.64809	0.0282995
COMTD1	4.59932	0.0208863
COPA	3.17123	0.00663129
COPB1	3.62967	0.0024035
COPB2	2.91277	0.00253385
COPG1	2.5781	0.0104621
COPS2	2.09812	0.0234326
COPS3	2.29649	0.00816859
COPS5	7.2016	0.00130039
COPS6	3.59037	0.00589303
COPS7B	9.01677	0.0035345
COPS8	3.50041	0.00238662
COQ10A	13.7337	0.00283204
COQ3	5.72303	0.011079
COQ4	4.3136	0.00502969
COQ6	8.12035	0.0096632
COQ7	2.65379	0.00528902
COQ9	3.07416	0.00745742
CORIN	5.38313	0.000729058
CORO6	102.075	0.025467
CORO7	4.43707	0.00799468
COX10-AS1	2.92997	0.0208857
COX11	3.06884	0.0157058
COX15	2.58052	0.0148784
COX17	3.84514	0.00617989
COX19	5.7338	0.00835905
COX20	6.81854	0.000114093
COX6B2	4.21029	0.0414648
COX7A2	6.49165	0.00300297
CPA4	8.04689	0.00350017
CPEB4	3.21625	0.00443377
CPNE1	6.50825	0.00116423
CPNE3	2.02001	0.0124776
CPNE7	8.84694	0.000720958
CPNE8	4.85408	0.0107228
CPOX	3.48577	0.00507509
CPS1	3.58981	0.0259974
CPSF1	5.92276	0.00146269
CPSF2	2.36806	0.0147186
CPSF3	2.55746	0.00953017
CPSF3L	4.3494	0.00173154
CPSF6	4.7647	0.0137875
CPSF7	11.2054	0.00525399
CPT1C	5.73782	0.00315187
CPT2	3.62321	0.0274344
CRACR2A	3.66603	0.0144752
CRAMP1L	9.59603	0.00662722
CRBN	8.42844	0.000806341
CREB1	3.2467	0.000582565
CREB3L4	19.4395	0.00671552
CREBBP	4.43556	0.0181628
CREBL2	3.15066	0.0398186
CREBZF	28.0425	8.72959e-05
CREG1	2.9052	0.00338297
CRELD1	3.37841	0.0112065
CRELD2	7.76346	0.000818223
CRIM1	2.09618	0.0414325
CRLF1	10.501	0.0024828
CRLS1	5.05979	0.00205187
CRNDE	32.288	0.0323355
CRNKL1	3.2702	0.00104808
CROCC	2.29643	0.0346302
CROCCP2_1	11.3569	0.00685306
CROCCP2_2	6.74011	0.00692925
CROCCP3	#DIV/0!	0.00312432
CRTC2	7.57353	0.000245224
CRTC3	5.00019	0.0119376
CRY1	5.46791	0.00353062
CRY2	3.30084	0.0366678
CRYBB2P1	16.4987	0.020154
CRYBG3	8.93894	0.00364155
CRYM-AS1	26.2487	0.00560779
CRYZ	2.43133	0.0405699
CRYZL1	5.45085	0.00712236
CS	2.65586	0.00233729
CSAD	23.5105	0.00801065
CSAG3	33.8254	0.00927666
CSAG4	23.3052	0.00360893
CSDE1	2.39567	0.00552909
CSE1L	2.50981	0.0139011
CSGALNACT2	4.03026	0.00543637
CSNK1A1	3.35319	0.00638562
CSNK1D	9.5095	0.00126954
CSNK1E	4.58047	0.0221999
CSNK1G3	2.12961	0.0407531
CSNK2A1	2.13231	0.0185373
CSNK2B_1	2.83375	0.0223483
CSNK2B_2	4.51725	0.00323226
CSPG4P12	3.52008	0.0380631
CSPP1	7.86939	0.00129813
CSRNP1	4.62255	0.00624498
CSRNP2	8.12932	0.00444854
CSRP2BP	5.41664	0.00790007
CSTB	2.48466	0.0412636
CSTF1	3.41525	0.000292048
CSTF2	3.40919	0.00521103
CSTF3	6.36074	0.00112213
CT45A11P	8.71579	0.0368277
CTAGE4	7.02737	0.00328036
CTAGE5	3.24688	0.00326728
CTAGE6	15.7283	0.0106509
CTC-301O7.4	18.0972	0.039159
CTC-308K20.1	#DIV/0!	0.026245
CTC-338M12.4	#DIV/0!	0.00213155
CTC-429P9.4	4.2133	0.02172
CTC-432M15.3	2.8332	0.0384309
CTC-479C5.12	7.35465	0.000729015
CTC-487M23.8	5.2175	0.0110186
CTC-512J12.6	#DIV/0!	0.00994241
CTC-550B14.7	13.7952	0.0120725
CTD-2021J15.1	#DIV/0!	0.0314403
CTD-2026D20.3	5.52472	0.000329469
CTD-2135J3.4	7.3741	0.0277899
CTD-2196E14.9	7.47547	0.0326494
CTD-2270P14.1	85.0718	0.00179604
CTD-2292P10.4	8.81716	0.00218562
CTD-2303H24.2	7.07817	0.000948456
CTD-2336O2.1	14.2853	0.0146262
CTD-2354A18.1	#DIV/0!	0.00994241
CTD-2366F13.1	6.58341	0.0320967
CTD-2369P2.10	4.06128	0.00712741
CTD-2530N21.4	#DIV/0!	0.0459066
CTD-2561J22.2	19.7534	0.0482751
CTD-2574D22.2	#DIV/0!	0.00209734
CTD-2583A14.10	7.933	0.00376643
CTD-3065J16.6	#DIV/0!	0.00994241
CTD-3074O7.11	7.89564	0.03791
CTD-3074O7.5	12.9436	0.00463885
CTD-3088G3.8	11.1547	0.00184795
CTD-3092A11.1	4.86224	0.00448554
CTD-3105H18.16	#DIV/0!	0.0314403
CTD-3110H11.1	#DIV/0!	0.000450227
CTD-3116E22.7	#DIV/0!	0.0172873
CTD-3184A7.4	8.06434	0.0494061
CTDSP1	2.28743	0.0195325
CTDSP2	2.68553	0.0362469
CTDSPL	3.67094	0.00534363
CTDSPL2	2.85306	0.00910593
CTGLF12P	#DIV/0!	0.00134096
CTGLF8P	#DIV/0!	0.0107913
CTNNA1	2.22377	0.0110324
CTNNAL1	2.57965	0.00463748
CTNND1	3.9587	0.0023832
CTNS	6.8612	0.02618
CTPS1	7.53053	0.000221337
CTR9	2.5646	0.00663965
CTSA	4.65441	0.00451276
CTSC	2.35479	0.00363953
CTSK	15.7178	0.0215069
CTSV	2.8947	0.0100886
CTTN	5.05185	0.00418836
CTTNBP2	10.7494	0.00103791
CUEDC1	4.46656	0.000799152
CUEDC2	2.32741	0.0251345
CUL1	3.23881	0.00348445
CUL2	2.37962	0.0116457
CUL3	2.30578	0.04162
CUL4A	4.51326	0.000815873
CUL4B	3.11816	0.00683205
CUL5	4.52684	0.00712768
CUL7	5.98305	0.0101284
CUL9	8.94995	0.00027599
CUTC	4.25013	0.00756946
CUX1	3.57078	0.0347541
CUZD1	#DIV/0!	0.000705696
CWC15	4.17175	0.000694936
CWC22	3.03856	0.00124993
CWC25	7.23656	0.000349412
CWF19L1	2.69565	0.00906138
CWF19L2	4.23798	0.00122081
CXCL2	4.46496	0.0102597
CXorf23	5.84679	0.000397989
CXorf40A	9.61122	0.00611365
CXorf57	7.85113	0.00698528
CXXC1	4.72278	0.005234
CYB561	2.68971	0.00412108
CYB561A3	3.80345	0.0273489
CYB561D1	10.4291	0.0294583
CYB5B	2.40355	0.0166967
CYB5R1	4.9241	0.000436233
CYB5R2	4.91345	0.025496
CYB5R4	4.04589	0.0090311
CYBA	2.8743	0.00405808
CYC1	2.58044	0.0186162
CYFIP1	2.91891	0.00546737
CYFIP2	2.49759	0.0156389
CYHR1	7.05221	0.000169896
CYLD	5.60683	0.00844522
CYP20A1	3.90317	0.0010481
CYP21A2	#DIV/0!	0.0371778
CYP26B1	9.79211	0.0112479
CYP27B1	14.5647	4.70444e-05
CYP2R1	8.55334	0.000546627
CYP2S1	4.96492	0.00632874
CYP3A5	17.1714	0.0139507
CYP3A7-CYP3A51P	20.7154	0.0398125
CYR61	2.16799	0.0407902
CYTH1	4.79036	0.0115415
CYTH2	9.29507	0.00211761
CYTH3	8.4061	0.010246
D2HGDH	8.51387	7.32606e-05
DAAM1	2.73513	0.0267915
DAB2IP	3.22795	0.0223707
DAGLB	7.12872	0.00941328
DALRD3	5.08319	0.00327392
DANCR	2.91219	0.0288048
DAP3	5.38524	0.000620433
DAPK3	2.18803	0.0479417
DAXX	3.03956	0.0230819
DAZAP1	9.1787	0.00220466
DBF4	3.24154	0.000713264
DBF4B	8.42172	0.00012999
DBP	4.36173	0.0026559
DBR1	5.46048	0.0136826
DCAF10	3.59837	0.0171257
DCAF11	3.08366	0.0330358
DCAF12	2.35829	0.00499434
DCAF13	3.61891	0.00207915
DCAF15	5.05705	0.00393976
DCAF16	4.30152	0.00249986
DCAF17	7.07649	0.0166666
DCAF4	5.36124	0.00222655
DCAF4L1	17.2939	0.0250339
DCAF5	4.68618	0.0278649
DCAF8	13.2209	0.000615662
DCBLD1	10.6437	0.014451
DCDC2B	#DIV/0!	0.00994241
DCLK2	4.51026	0.000771603
DCLRE1A	3.00527	0.000504725
DCLRE1C	8.43818	0.0172606
DCP1A	2.62339	0.0296078
DCP2	3.27029	0.00416253
DCTN1	2.92983	0.011874
DCTN3	4.01348	0.0099184
DCTN4	2.59654	0.0150446
DCUN1D2	10.5445	0.00704468
DCUN1D4	7.44956	0.000235
DCXR	2.58639	0.0156351
DDB1	2.0318	0.0137732
DDB2	3.77365	0.00398865
DDHD1	3.29465	0.00981865
DDHD2	7.80969	0.00351042
DDI2	2.68471	0.0325318
DDIAS	2.41328	0.0390985
DDIT3	10.9056	0.00508226
DDR1	3.20013	0.030765
DDR2	4.38092	0.0470079
DDRGK1	3.98438	0.0189363
DDX1	2.41345	0.0046194
DDX10	3.2241	0.00889433
DDX11	9.26278	0.000394171
DDX12P	12.6607	0.000738265
DDX17	10.0987	0.000790196
DDX18	2.52879	0.017153
DDX19A	7.40124	0.00254828
DDX20	6.82834	0.000281365
DDX21	2.56331	0.0121661
DDX23	4.83424	0.00775953
DDX24	2.96648	0.00086006
DDX26B	24.3701	0.00102592
DDX27	6.57395	0.00108852
DDX31	4.44396	0.00159303
DDX39A	3.52125	0.0118463
DDX3X	3.57941	0.00941707
DDX3Y	7.32402	4.42256e-05
DDX41	4.08181	0.0061903
DDX42	8.23866	0.00141117
DDX46	2.77505	0.012683
DDX49	2.26851	0.0472662
DDX5	10.6794	0.000466618
DDX50	3.35149	0.012483
DDX51	5.82134	0.00218847
DDX52	4.91167	0.00116578
DDX54	3.48739	0.000772316
DDX55	10.4825	0.000128778
DDX56	2.6596	0.0134773
DDX58	2.59238	0.0415731
DDX59	3.48754	0.0229336
DDX60	9.70845	0.00119835
DDX60L	7.12563	0.00157253
DECR1	3.77017	0.0478908
DEF6	2.09053	0.00411377
DEF8	3.26658	0.00489482
DEGS1	2.4566	0.0254981
DENND1A	2.58159	0.0130632
DENND1B	3.0678	0.00156151
DENND2D	2.49437	0.0355261
DENND3	9.68864	0.00688183
DENND4A	6.94235	0.0134491
DENND4B	5.46637	0.00125752
DENND5A	6.13333	0.00349351
DENND5B	2.78166	0.0141414
DENND6A	3.63753	0.00846101
DENND6B	4.40858	0.0296904
DENR	2.34855	0.00191086
DEPDC1	5.12798	0.00980731
DEPDC1B	3.18463	0.00407908
DEPDC4	3.96142	0.0291952
DEPDC5	7.49751	0.00270227
DEPDC7	16.3329	0.00227723
DERA	2.41267	0.0409309
DERL1	2.47161	0.0023221
DERL2	7.51787	0.00269747
DESI1	2.40319	0.0414915
DFNA5	7.42008	0.00355782
DFNB31	17.3376	0.000698283
DFNB59	10.8804	0.00120864
DGAT1	8.3765	0.000671479
DGCR14	2.89437	0.00898257
DGCR6	4.54648	0.0211771
DGCR8	13.7444	0.00325994
DGKA	7.56647	0.00152133
DGKD	4.94647	0.0097407
DGKE	10.2236	0.0230156
DGKH	8.52632	0.00270536
DGKZ	2.07983	0.0239543
DGUOK-AS1	14.5229	0.0329837
DHDDS	4.25198	0.0206197
DHODH	3.60625	0.0028707
DHPS	4.16334	0.0012286
DHRS1	8.72648	0.00109529
DHRS11	3.75168	0.0199659
DHRS13	15.6044	0.02051
DHRS2	6.23946	0.0297692
DHRS3	4.00331	0.00692415
DHTKD1	4.49605	0.0107932
DHX15	6.00089	0.000532788
DHX16	4.19035	0.0149784
DHX29	4.09221	0.0018472
DHX32	2.25038	0.0465087
DHX34	5.66744	0.00490492
DHX35	8.64187	0.00047013
DHX36	8.24111	0.00105048
DHX37	3.32566	0.00815956
DHX38	4.17212	0.0356925
DHX40	2.47391	0.0232621
DHX57	4.1787	0.000261368
DHX9	3.0926	0.00115682
DICER1	7.81536	0.00281164
DICER1-AS1	12.6383	0.00213204
DIDO1	4.525	0.0046974
DIEXF	2.53387	0.0301399
DIMT1	4.11859	0.00302047
DIO2	3.83297	0.0311012
DIP2A	7.68385	3.72702e-05
DIP2B	2.70105	0.00758783
DIP2C	4.02917	0.00503215
DIS3	3.99358	0.0042613
DIS3L	4.38812	0.00960338
DIS3L2	3.51725	0.00598965
DISP1	14.5481	0.0330394
DISP2	2.00483	0.0246981
DKC1	3.08387	0.000140601
DKK1	4.27171	0.000220208
DLD	2.22762	0.0207653
DLEU2	4.38105	0.000946021
DLG1	5.14356	0.000373548
DLG3	2.70653	0.00632199
DLG4	11.4366	0.0111558
DLG5	4.03244	0.0176916
DLST	5.76486	0.00341493
DMAP1	7.80887	0.00042504
DMBX1	7.98484	0.0108417
DMKN	15.1764	0.00259034
DMPK	21.7734	0.0124678
DMTF1	12.7335	0.00246494
DMWD	8.0403	0.0167018
DMXL1	6.49707	0.0017097
DMXL2	14.8519	0.000270936
DNA2	9.42992	0.00771003
DNAH1	12.0095	9.10366e-07
DNAH10	35.2678	0.00194183
DNAH14	5.4067	0.00379078
DNAH17	22.0885	0.0182571
DNAH3	10.8804	0.00120864
DNAH5	28.4692	0.0263498
DNAH6	9.96867	0.00196042
DNAJA2	2.76472	0.00765555
DNAJA3	2.70621	0.00735113
DNAJA4	22.1085	0.000824093
DNAJB11	2.71246	0.00909851
DNAJB14	3.02196	0.00813171
DNAJB2	5.22488	0.0143396
DNAJB6	3.82708	0.00522157
DNAJC1	4.16986	0.0190144
DNAJC10	13.3773	0.000388553
DNAJC11	5.26844	0.00535021
DNAJC13	5.04877	0.00660868
DNAJC16	3.88012	0.0087446
DNAJC17	6.31189	0.012084
DNAJC19	5.99483	0.0001316
DNAJC2	5.2923	0.000225493
DNAJC21	3.69763	0.00312021
DNAJC22	9.97269	0.000394725
DNAJC24	7.95758	0.00575961
DNAJC27	3.80437	0.00312166
DNAJC3	2.76706	0.00858955
DNAJC6	3.1852	0.0495505
DNAJC7	2.56698	0.011161
DNAJC9	3.31716	0.000837655
DNAL1	2.12914	0.014343
DNALI1	10.441	0.0152446
DNHD1	19.5197	8.32363e-05
DNM1	8.2099	0.000886297
DNM1L	5.50311	0.00114602
DNM2	4.41342	0.00650505
DNMBP	5.04878	0.000628194
DNMT1	4.28749	0.0010598
DNMT3B	5.51222	0.00052301
DNPEP	2.37309	0.0354808
DNTTIP2	4.69164	0.00715044
DOC2A	19.5091	0.0049198
DOCK1	3.54198	0.00815303
DOCK3	14.4982	0.0019718
DOCK4	4.68748	0.0316399
DOCK5	7.60488	0.00328206
DOCK6	3.18213	0.00844993
DOCK7	3.26744	0.00692037
DOCK9	6.259	0.00476616
DONSON	7.98334	0.000652768
DOPEY1	7.64013	0.00127476
DOPEY2	5.1423	0.00446929
DOT1L	3.85242	0.00307411
DPAGT1	13.3849	0.000239119
DPF2	4.24971	5.67834e-05
DPH1	9.40745	0.00582396
DPH2	6.49292	0.00236169
DPH5	3.62528	0.00173464
DPH7	13.1232	7.06448e-05
DPM1	2.22089	0.00116152
DPP3	3.07215	0.00520949
DPP8	4.21764	0.0019268
DPY19L3	15.1049	0.0070764
DPY19L4	3.84402	0.0268959
DRAM2	7.38743	0.00191872
DRAP1	3.24682	0.00855911
DRG2	3.8609	0.00919591
DROSHA	11.1603	0.000841555
DSC2	2.48458	0.00319639
DSCC1	2.42768	0.00790347
DSCR3	5.35752	0.0064455
DSCR9	#DIV/0!	0.00994241
DSE	3.47863	0.00330782
DSN1	7.43779	0.000218063
DSP	2.98953	0.0480728
DST	9.90413	0.0040495
DSTN	2.01914	0.00780504
DTL	3.45607	0.00460825
DTNA	9.06055	0.00043139
DTNB	6.67306	0.00136216
DTWD1	5.71171	0.0169772
DTYMK	3.17239	0.00801549
DUOX1	13.2264	0.000317577
DUS1L	4.70981	0.000598738
DUS2	3.12488	0.0264981
DUS3L	3.11262	0.0240397
DUS4L	9.81714	0.000229795
DUSP11	4.22873	0.0449401
DUSP12	2.56388	0.0234369
DUSP16	3.9101	0.0169049
DUSP22	7.92486	0.00566479
DUSP28	#DIV/0!	0.0191223
DUSP3	2.6404	0.00263666
DUSP6	2.42781	0.00508742
DUT	3.16354	0.0016032
DUXAP9	9.0079	0.0121124
DVL1	2.7312	0.00809201
DXO	9.24376	0.00429543
DYM	2.21348	0.0239059
DYNC1H1	5.08475	0.00520458
DYNC1I2	5.78012	2.30328e-05
DYNC1LI1	3.56725	0.00383348
DYNC1LI2	5.30601	0.000131725
DYNC2H1	6.71804	0.000588251
DYNC2LI1	11.9123	0.0167318
DYNLT1	7.54357	0.0028234
DYRK1A	3.85485	0.0245163
DYRK1B	8.70758	0.00430702
DYRK4	8.85933	0.0039435
DYX1C1	6.3022	0.00622485
DZANK1	5.55584	0.0110237
DZIP3	6.94346	0.00698144
E2F3	2.00368	0.0400662
E2F4	3.29863	0.00297
E2F5	26.1888	0.0014474
E2F6	3.14426	0.0132653
E2F7	4.97986	0.000704659
E2F8	10.2301	0.00205853
E4F1	4.7241	0.00142881
EAF1	5.40604	0.0089718
EAPP	2.13793	0.0139219
EBLN3	5.53326	0.0126698
EBNA1BP2	2.7771	0.012702
ECD	3.85184	0.00592698
ECHDC1	2.06054	0.00455051
ECHDC2	15.3402	0.0265738
ECHS1	2.56293	0.0178331
ECI2	3.37594	0.00287396
ECSIT	3.25917	0.0150324
ECT2	3.03482	0.00405453
EDC4	3.62966	0.0078063
EDEM1	18.0631	0.000415903
EDEM3	4.26946	0.0063822
EEA1	3.90444	0.00489577
EED	5.60424	0.000583433
EEF1D	6.23958	0.000293913
EEF2K	2.76605	0.0455047
EEF2KMT	3.43088	0.0215094
EFCAB10	#DIV/0!	0.0216242
EFCAB12	61.8111	0.0344357
EFCAB14	3.18364	0.00122649
EFCAB7	16.476	0.000531165
EFHC1	18.3514	6.85418e-06
EFNA1	4.05444	0.00270108
EFNA4	10.2602	0.0062509
EFR3A	2.0943	0.0280167
EFTUD2	2.11619	0.018162
EGFL8	12.3307	0.000151412
EGFR	5.32381	0.00516424
EHBP1	5.48207	0.00384113
EHBP1L1	2.39436	0.0056339
EHMT1	3.36423	0.00261161
EHMT2	4.19147	0.00788039
EIF1	2.69533	0.000887908
EIF1AD	2.96055	0.0413608
EIF1B	6.27915	0.000755622
EIF2A	5.57108	0.000599739
EIF2AK1	2.18089	0.0160439
EIF2AK3	5.26064	0.000754335
EIF2AK4	3.7089	0.00458913
EIF2B1	7.43841	0.000111174
EIF2B2	2.80013	0.0239466
EIF2B4	7.7337	0.00846122
EIF2B5	11.0616	0.0022849
EIF2D	3.92334	0.000866774
EIF2S2	3.45976	0.00124839
EIF2S3	4.66077	0.00516793
EIF3A	3.60605	0.0048348
EIF3B	2.61342	0.00392041
EIF3C	3.32102	0.0480255
EIF3CL	5.0592	0.00272291
EIF3D	3.30983	0.0108694
EIF3F	2.02395	0.017053
EIF3G	5.10269	0.00415169
EIF3J	3.46705	0.00217171
EIF3J-AS1	10.179	7.92922e-05
EIF3L	2.00741	0.0358363
EIF3M	4.34067	0.00287272
EIF4A1	3.75464	0.00488577
EIF4A3	2.38244	0.00855832
EIF4B	2.25546	0.0227084
[truncated: 5,284 more rows]
